# Supplementary material for: catena-Poly[[bis­(1-ethyl-1H-imidazole-κN 3)cadmium]-di-μ-chlorido-[(1-ethyl-1H-imidazole-κN 3)cadmium]-di-μ-chlorido-[(1-ethyl-1H-imidazole-κN 3)cadmium]-di-μ-chlorido-[bis­(1-ethyl-1H-imidazole-κN 3)cadmium]]
Source: Acta Crystallogr Sect E Struct Rep Online. 2011 Nov 30;67(Pt 12):m1850–1. doi: 10.1107/S160053681104894X (PMC3238745; doi:10.1107/S160053681104894X)
Supplement: Supplementary file 1 [file e-67-m1850-sup1.cif]

##############################################################################
#                                                                            #
# This CIF contains the data in a paper accepted for publication in          #
# Acta Crystallographica Section E. It conforms to the requirements of       #
# Notes for Authors for Acta Crystallographica Section E, and has been       #
# peer reviewed under the auspices of the IUCr Commission on Journals.       #
#                                                                            #
# Full details of the Crystallographic Information File format               #
# are given in the paper "The Crystallographic Information File (CIF):       #
# a New Standard Archive File for Crystallography" by S. R. Hall, F. H.      #
# Allen and I. D. Brown [Acta Cryst. (1991), A47, 655-685].                  #
#                                                                            #
# The current version of the core CIF dictionary is obtainable from          #
# ftp://ftp.iucr.org/pub/cif_core.dic.                                       #
#                                                                            #
# Software is freely available for graphical display of the structure(s)     #
# in this CIF. For information consult the CIF software page                 #
# http://www.iucr.org/resources/cif/software.                                #
#                                                                            #
# This file may be used for bona fide research purposes within the           #
# scientific community so long as proper attribution is given to the journal # 
# article from which it was obtained.                                        #
#                                                                            #
##############################################################################
data_I
_audit_creation_method     SHELXL-97
_chemical_name_systematic
;
<i>catena</i>-Poly[[bis(1-ethyl-1<i>H</i>-imidazole-\k<i>N</i>^3^)cadmium]-
di-\m-chlorido-[(1-ethyl-1<i>H</i>-imidazole-\k<i>N</i>^3^)cadmium]-di-\m-
chlorido-[(1-ethyl-1<i>H</i>-imidazole-\k<i>N</i>^3^)cadmium]-di-\m-chlorido-
[bis(1-ethyl-1<i>H</i>-imidazole-\k<i>N</i>^3^)cadmium]]
;
_chemical_name_common     ?
_chemical_formula_moiety     'C15 H24 Cd2 Cl4 N6'
_chemical_formula_sum     'C15 H24 Cd2 Cl4 N6'
_chemical_formula_iupac     '[Cd2 Cl4 (C5 H8 N2)3]'
_chemical_formula_weight     655.02
_chemical_melting_point     ?
_symmetry_cell_setting     monoclinic
_symmetry_space_group_name_H-M     'P 21/c'
_symmetry_space_group_name_Hall     '-P 2ybc'
loop_
    _symmetry_equiv_pos_as_xyz
    'x, y, z'
    '-x, y+1/2, -z+1/2'
    '-x, -y, -z'
    'x, -y-1/2, z-1/2'
_cell_length_a     15.227(3)
_cell_length_b     8.8651(18)
_cell_length_c     18.069(4)
_cell_angle_alpha     90.00
_cell_angle_beta     110.34(3)
_cell_angle_gamma     90.00
_cell_volume     2286.9(8)
_cell_formula_units_Z     4
_cell_measurement_reflns_used     5246
_cell_measurement_theta_min     2.7941
_cell_measurement_theta_max     27.4801
_cell_measurement_temperature     293(2)
_exptl_crystal_description     'block'
_exptl_crystal_colour     'colourless'
_exptl_crystal_size_max     0.3000
_exptl_crystal_size_mid     0.2500
_exptl_crystal_size_min     0.2000
_exptl_crystal_density_diffrn     1.893
_exptl_crystal_density_meas     ?
_exptl_crystal_density_method     'not measured'
_exptl_crystal_F_000     1280
_exptl_absorpt_coefficient_mu     2.339
_exptl_absorpt_correction_type     multi-scan
_exptl_absorpt_process_details     '(<i>CrystalClear</i>; Rigaku, 2005)'
_exptl_absorpt_correction_T_min     0.501
_exptl_absorpt_correction_T_max     0.626
_exptl_special_details     ?
_diffrn_ambient_temperature     293(2)
_diffrn_radiation_type     MoK\a
_diffrn_radiation_wavelength     0.71073
_diffrn_radiation_source     'fine-focus sealed tube'
_diffrn_radiation_monochromator     graphite
_diffrn_measurement_device_type     'Rigaku SCXmini'
_diffrn_measurement_method     '\w scans'
_diffrn_detector_area_resol_mean     ?
_diffrn_reflns_number     23098
_diffrn_reflns_av_R_equivalents     0.0273
_diffrn_reflns_av_sigmaI/netI     0.0221
_diffrn_reflns_theta_min     3.03
_diffrn_reflns_theta_max     27.48
_diffrn_reflns_theta_full     27.48
_diffrn_measured_fraction_theta_max     0.998
_diffrn_measured_fraction_theta_full     0.998
_diffrn_reflns_limit_h_min     -19
_diffrn_reflns_limit_h_max     19
_diffrn_reflns_limit_k_min     -11
_diffrn_reflns_limit_k_max     11
_diffrn_reflns_limit_l_min     -23
_diffrn_reflns_limit_l_max     23
_diffrn_standards_number     2
_diffrn_standards_interval_count     150
_diffrn_standards_interval_time     ?
_diffrn_standards_decay_%     0
_refine_special_details
;
Refinement of <i>F</i>^2^ against ALL reflections. The weighted <i>R</i>-factor
<i>wR</i> and goodness of fit <i>S</i> are based on <i>F</i>^2^, conventional
<i>R</i>-factors <i>R</i> are based on <i>F</i>, with <i>F</i> set to zero for
negative <i>F</i>^2^. The threshold expression of <i>F</i>^2^ >
\s(<i>F</i>^2^) is used only for calculating <i>R</i>-factors(gt) <i>etc</i>.
and is not relevant to the choice of reflections for refinement.
<i>R</i>-factors based on <i>F</i>^2^ are statistically about twice as large
as those based on <i>F</i>, and <i>R</i>- factors based on ALL data will be
even larger.
;
_reflns_number_total     5241
_reflns_number_gt     4674
_reflns_threshold_expression     I>2sigma(I)
_refine_ls_structure_factor_coef     Fsqd
_refine_ls_matrix_type     full
_refine_ls_R_factor_all     0.0336
_refine_ls_R_factor_gt     0.0280
_refine_ls_wR_factor_gt     0.0572
_refine_ls_wR_factor_ref     0.0587
_refine_ls_goodness_of_fit_ref     1.168
_refine_ls_restrained_S_all     1.167
_refine_ls_number_reflns     5241
_refine_ls_number_parameters     251
_refine_ls_number_restraints     33
_refine_ls_hydrogen_treatment     constr
_refine_ls_weighting_scheme     calc
_refine_ls_weighting_details
         'calc w=1/[\s^2^(Fo^2^)+(0.0209P)^2^+1.5151P] where P=(Fo^2^+2Fc^2^)/3'
_atom_sites_solution_hydrogens     geom
_atom_sites_solution_primary     direct
_atom_sites_solution_secondary     difmap
_refine_ls_shift/su_max     0.002
_refine_ls_shift/su_mean     0.000
_refine_diff_density_max     0.513
_refine_diff_density_min     -0.778
_refine_ls_extinction_method     none
_refine_ls_extinction_coef     0
loop_
    _atom_type_symbol
    _atom_type_description
    _atom_type_scat_dispersion_real
    _atom_type_scat_dispersion_imag
    _atom_type_scat_source
    'C' 'C' 0.0033 0.0016
                         'International Tables Vol C Tables 4.2.6.8 and 6.1.1.4'
    'H' 'H' 0.0000 0.0000
                         'International Tables Vol C Tables 4.2.6.8 and 6.1.1.4'
    'N' 'N' 0.0061 0.0033
                         'International Tables Vol C Tables 4.2.6.8 and 6.1.1.4'
    'O' 'O' 0.0106 0.0060
                         'International Tables Vol C Tables 4.2.6.8 and 6.1.1.4'
    'Cl' 'Cl' 0.1484 0.1585
                         'International Tables Vol C Tables 4.2.6.8 and 6.1.1.4'
    'Cd' 'Cd' -0.8075 1.2024
                         'International Tables Vol C Tables 4.2.6.8 and 6.1.1.4'
_computing_data_collection     'CrystalClear (Rigaku, 2005)'
_computing_cell_refinement     'CrystalClear (Rigaku, 2005)'
_computing_data_reduction     'CrystalClear (Rigaku, 2005)'
_computing_structure_solution     'SHELXS97 (Sheldrick, 2008)'
_computing_structure_refinement     'SHELXL97 (Sheldrick, 2008)'
_computing_molecular_graphics     'DIAMOND (Brandenburg & Putz, 1999)'
_computing_publication_material     'SHELXL97 (Sheldrick, 2008)'
loop_
    _atom_site_type_symbol
    _atom_site_label
    _atom_site_fract_x
    _atom_site_fract_y
    _atom_site_fract_z
    _atom_site_U_iso_or_equiv
    _atom_site_adp_type
    _atom_site_calc_flag
    _atom_site_refinement_flags
    _atom_site_occupancy
    _atom_site_symmetry_multiplicity
    _atom_site_disorder_assembly
    _atom_site_disorder_group
    C C1 0.2535(3) 0.3210(4) 0.7812(2) 0.0622(10) Uani d DU 1 1 . .
    H H1A 0.2185 0.2300 0.7790 0.093 Uiso calc RD 1 1 A 1
    H H1C 0.3122 0.2969 0.7754 0.093 Uiso calc RD 1 1 A 1
    H H1B 0.2185 0.3873 0.7394 0.093 Uiso calc RD 1 1 A 1
    C C2A 0.2704(3) 0.3936(4) 0.8556(2) 0.042(3) Uani d PRU 0.332(13) 1 B 1
    H H2A 0.3278 0.3539 0.8935 0.050 Uiso calc PR 0.332(13) 1 B 1
    H H2B 0.2197 0.3693 0.8744 0.050 Uiso calc PR 0.332(13) 1 B 1
    C C2B 0.2259(6) 0.4184(8) 0.8346(5) 0.066(2) Uani d PU 0.668(13) 1 B 2
    H H2C 0.2360 0.3650 0.8837 0.079 Uiso calc PR 0.668(13) 1 B 2
    H H2D 0.1595 0.4400 0.8112 0.079 Uiso calc PR 0.668(13) 1 B 2
    C C3 0.2872(2) 0.6581(4) 0.79499(18) 0.0450(7) Uani d . 1 1 B .
    H H3A 0.2728 0.6360 0.7418 0.054 Uiso calc R 1 1 . .
    C C4 0.3207(2) 0.7902(3) 0.83155(17) 0.0398(7) Uani d . 1 1 . .
    H H4A 0.3333 0.8755 0.8070 0.048 Uiso calc R 1 1 . .
    C C5 0.3075(2) 0.6412(3) 0.91979(18) 0.0417(7) Uani d . 1 1 B .
    H H5A 0.3090 0.6020 0.9680 0.050 Uiso calc R 1 1 . .
    C C6 0.5076(3) 1.5520(6) 1.2355(2) 0.0877(16) Uani d . 1 1 . .
    H H6A 0.5458 1.6406 1.2514 0.132 Uiso calc R 1 1 . .
    H H6B 0.5439 1.4645 1.2586 0.132 Uiso calc R 1 1 . .
    H H6C 0.4550 1.5595 1.2530 0.132 Uiso calc R 1 1 . .
    C C7 0.4739(2) 1.5390(4) 1.1487(2) 0.0498(8) Uani d . 1 1 . .
    H H7A 0.4385 1.6288 1.1258 0.060 Uiso calc R 1 1 . .
    H H7B 0.5273 1.5335 1.1313 0.060 Uiso calc R 1 1 . .
    C C8 0.3308(2) 1.3745(3) 1.12864(19) 0.0428(7) Uani d . 1 1 . .
    H H8A 0.2998 1.4343 1.1540 0.051 Uiso calc R 1 1 . .
    C C9 0.3018(2) 1.2413(3) 1.09349(19) 0.0421(7) Uani d . 1 1 . .
    H H9A 0.2465 1.1928 1.0906 0.050 Uiso calc R 1 1 . .
    C C10 0.43245(19) 1.2905(3) 1.08022(17) 0.0374(7) Uani d . 1 1 . .
    H H10A 0.4858 1.2833 1.0665 0.045 Uiso calc R 1 1 . .
    C C11 -0.0447(3) 0.3094(4) 0.7616(2) 0.0550(9) Uani d . 1 1 . .
    H H11A -0.0935 0.2562 0.7217 0.083 Uiso calc R 1 1 . .
    H H11B 0.0016 0.2388 0.7921 0.083 Uiso calc R 1 1 . .
    H H11C -0.0160 0.3805 0.7369 0.083 Uiso calc R 1 1 . .
    C C12 -0.0856(2) 0.3921(4) 0.81485(19) 0.0451(7) Uani d . 1 1 . .
    H H12A -0.1335 0.4613 0.7836 0.054 Uiso calc R 1 1 . .
    H H12B -0.1152 0.3200 0.8391 0.054 Uiso calc R 1 1 . .
    C C13 0.0617(2) 0.4182(3) 0.93522(18) 0.0396(7) Uani d . 1 1 . .
    H H13A 0.0771 0.3166 0.9441 0.048 Uiso calc R 1 1 . .
    C C14 0.10997(19) 0.5361(3) 0.97753(17) 0.0365(6) Uani d . 1 1 . .
    H H14A 0.1649 0.5291 1.0211 0.044 Uiso calc R 1 1 . .
    C C15 -0.00935(19) 0.6269(3) 0.88567(16) 0.0336(6) Uani d . 1 1 . .
    H H15A -0.0530 0.6937 0.8533 0.040 Uiso calc R 1 1 . .
    N N1 0.36568(15) 1.1879(3) 1.06256(14) 0.0337(5) Uani d . 1 1 . .
    N N2 0.41452(16) 1.4056(3) 1.12006(14) 0.0339(5) Uani d . 1 1 . .
    N N3 0.33331(15) 0.7790(3) 0.91045(13) 0.0334(5) Uani d . 1 1 . .
    N N4 0.2787(2) 0.5636(3) 0.85209(16) 0.0463(6) Uani d U 1 1 . .
    N N5 0.06491(15) 0.6681(2) 0.94594(13) 0.0321(5) Uani d . 1 1 . .
    N N6 -0.01384(16) 0.4769(3) 0.87701(14) 0.0339(5) Uani d . 1 1 . .
    Cd Cd1 0.369012(13) 0.97139(2) 0.998629(12) 0.03133(6) Uani d . 1 1 . .
    Cd Cd2 0.109824(13) 0.90222(2) 0.986382(12) 0.02988(6) Uani d . 1 1 . .
    Cl Cl1 0.53919(5) 0.88774(8) 1.08530(4) 0.03651(15) Uani d . 1 1 . .
    Cl Cl2 0.27753(4) 0.82083(8) 1.08130(4) 0.03515(15) Uani d . 1 1 . .
    Cl Cl3 0.17898(5) 1.05852(8) 0.90744(4) 0.03683(15) Uani d . 1 1 . .
    Cl Cl4 0.06876(5) 1.00365(9) 1.10005(4) 0.03945(16) Uani d . 1 1 . .
loop_
    _atom_site_aniso_label
    _atom_site_aniso_U_11
    _atom_site_aniso_U_22
    _atom_site_aniso_U_33
    _atom_site_aniso_U_12
    _atom_site_aniso_U_13
    _atom_site_aniso_U_23
    C1 0.084(3) 0.043(2) 0.057(2) -0.0094(19) 0.021(2) -0.0090(17)
    C2A 0.058(7) 0.018(4) 0.054(6) -0.007(4) 0.024(5) -0.003(4)
    C2B 0.077(5) 0.055(4) 0.087(5) -0.031(3) 0.053(4) -0.030(3)
    C3 0.0518(18) 0.0498(18) 0.0333(15) 0.0009(15) 0.0147(14) -0.0061(14)
    C4 0.0474(17) 0.0365(16) 0.0372(16) 0.0016(13) 0.0167(14) 0.0028(13)
    C5 0.0579(19) 0.0358(16) 0.0404(16) -0.0077(14) 0.0283(15) -0.0069(13)
    C6 0.082(3) 0.118(4) 0.072(3) -0.053(3) 0.037(2) -0.048(3)
    C7 0.0517(19) 0.0323(16) 0.064(2) -0.0108(14) 0.0185(17) -0.0093(15)
    C8 0.0355(15) 0.0426(18) 0.0537(19) 0.0034(13) 0.0200(14) -0.0109(14)
    C9 0.0312(15) 0.0424(17) 0.0555(19) -0.0057(13) 0.0188(14) -0.0137(15)
    C10 0.0304(14) 0.0373(16) 0.0479(17) -0.0011(12) 0.0178(13) -0.0074(13)
    C11 0.062(2) 0.058(2) 0.0451(19) -0.0062(17) 0.0177(17) -0.0156(16)
    C12 0.0444(17) 0.0395(17) 0.0491(18) -0.0096(14) 0.0131(15) -0.0090(14)
    C13 0.0464(17) 0.0247(14) 0.0499(18) 0.0041(12) 0.0195(15) 0.0022(13)
    C14 0.0339(14) 0.0331(15) 0.0413(15) 0.0063(12) 0.0116(13) 0.0026(13)
    C15 0.0373(15) 0.0268(14) 0.0361(15) 0.0006(11) 0.0119(12) 0.0023(11)
    N1 0.0282(11) 0.0316(13) 0.0418(13) -0.0014(9) 0.0129(10) -0.0061(10)
    N2 0.0337(12) 0.0286(12) 0.0377(13) -0.0014(10) 0.0102(10) -0.0036(10)
    N3 0.0328(12) 0.0329(12) 0.0357(13) -0.0032(10) 0.0135(10) -0.0038(10)
    N4 0.0614(17) 0.0392(14) 0.0496(15) -0.0139(12) 0.0336(14) -0.0150(12)
    N5 0.0347(12) 0.0251(11) 0.0375(12) 0.0001(9) 0.0137(10) -0.0004(10)
    N6 0.0382(13) 0.0267(12) 0.0389(13) -0.0028(10) 0.0161(11) -0.0040(10)
    Cd1 0.02946(11) 0.02810(11) 0.03840(12) -0.00269(8) 0.01428(9) -0.00548(8)
    Cd2 0.02865(10) 0.02620(10) 0.03691(11) -0.00126(8) 0.01409(8) -0.00228(8)
    Cl1 0.0308(3) 0.0377(4) 0.0418(4) -0.0001(3) 0.0136(3) 0.0090(3)
    Cl2 0.0298(3) 0.0415(4) 0.0343(3) 0.0030(3) 0.0114(3) 0.0043(3)
    Cl3 0.0335(3) 0.0341(3) 0.0436(4) -0.0006(3) 0.0143(3) 0.0083(3)
    Cl4 0.0342(3) 0.0471(4) 0.0354(4) 0.0105(3) 0.0099(3) -0.0062(3)
_geom_special_details
;
All e.s.d.'s (except the e.s.d. in the dihedral angle between two l.s. planes)
are estimated using the full covariance matrix. The cell e.s.d.'s are taken
into account individually in the estimation of e.s.d.'s in distances, angles
and torsion angles; correlations between e.s.d.'s in cell parameters are only
used when they are defined by crystal symmetry. An approximate (isotropic)
treatment of cell e.s.d.'s is used for estimating e.s.d.'s involving l.s.
planes.
;
loop_
    _geom_bond_atom_site_label_1
    _geom_bond_atom_site_label_2
    _geom_bond_site_symmetry_2
    _geom_bond_distance
    _geom_bond_publ_flag
    C1 C2A . 1.4306 ?
    C1 C2B . 1.460(7) ?
    C1 H1A . 0.9600 ?
    C1 H1C . 0.9600 ?
    C1 H1B . 0.9600 ?
    C2A N4 . 1.515(4) ?
    C2A H2A . 0.9700 ?
    C2A H2B . 0.9700 ?
    C2B N4 . 1.492(6) ?
    C2B H2C . 0.9700 ?
    C2B H2D . 0.9700 ?
    C3 C4 . 1.354(4) ?
    C3 N4 . 1.370(4) ?
    C3 H3A . 0.9300 ?
    C4 N3 . 1.374(4) ?
    C4 H4A . 0.9300 ?
    C5 N3 . 1.313(4) ?
    C5 N4 . 1.338(4) ?
    C5 H5A . 0.9300 ?
    C6 C7 . 1.475(5) ?
    C6 H6A . 0.9600 ?
    C6 H6B . 0.9600 ?
    C6 H6C . 0.9600 ?
    C7 N2 . 1.469(4) ?
    C7 H7A . 0.9700 ?
    C7 H7B . 0.9700 ?
    C8 C9 . 1.341(4) ?
    C8 N2 . 1.365(4) ?
    C8 H8A . 0.9300 ?
    C9 N1 . 1.364(3) ?
    C9 H9A . 0.9300 ?
    C10 N1 . 1.318(3) ?
    C10 N2 . 1.331(4) ?
    C10 H10A . 0.9300 ?
    C11 C12 . 1.506(4) ?
    C11 H11A . 0.9600 ?
    C11 H11B . 0.9600 ?
    C11 H11C . 0.9600 ?
    C12 N6 . 1.472(4) ?
    C12 H12A . 0.9700 ?
    C12 H12B . 0.9700 ?
    C13 C14 . 1.351(4) ?
    C13 N6 . 1.364(4) ?
    C13 H13A . 0.9300 ?
    C14 N5 . 1.377(4) ?
    C14 H14A . 0.9300 ?
    C15 N5 . 1.320(3) ?
    C15 N6 . 1.338(3) ?
    C15 H15A . 0.9300 ?
    Cd1 N1 . 2.250(2) yes
    Cd1 N3 . 2.267(2) yes
    Cd2 N5 . 2.227(2) yes
    Cd1 Cl1 . 2.6259(11) yes
    Cd1 Cl1 3_677 2.6995(8) yes
    Cd1 Cl2 . 2.7203(8) yes
    Cd1 Cl3 . 2.8930(12) yes
    Cd2 Cl3 . 2.4713(8) yes
    Cd2 Cl4 . 2.5120(8) yes
    Cd2 Cl2 . 2.6340(11) yes
    Cd2 Cl4 3_577 2.7526(11) yes
    Cd1 Cl1 3_677 2.6995(8) yes
    Cd2 Cl4 3_577 2.7526(11) yes
loop_
    _geom_angle_atom_site_label_1
    _geom_angle_atom_site_label_2
    _geom_angle_atom_site_label_3
    _geom_angle_site_symmetry_1
    _geom_angle_site_symmetry_3
    _geom_angle
    _geom_angle_publ_flag
    C2A C1 C2B . . 27.5(4) ?
    C2A C1 H1A . . 109.5 ?
    C2B C1 H1A . . 104.0 ?
    C2A C1 H1C . . 109.5 ?
    C2B C1 H1C . . 134.2 ?
    H1A C1 H1C . . 109.5 ?
    C2A C1 H1B . . 109.5 ?
    C2B C1 H1B . . 87.1 ?
    H1A C1 H1B . . 109.5 ?
    H1C C1 H1B . . 109.5 ?
    C1 C2A N4 . . 113.50(16) ?
    C1 C2A H2A . . 108.9 ?
    N4 C2A H2A . . 108.9 ?
    C1 C2A H2B . . 108.9 ?
    N4 C2A H2B . . 108.9 ?
    H2A C2A H2B . . 107.7 ?
    C1 C2B N4 . . 113.2(5) ?
    C1 C2B H2C . . 108.9 ?
    N4 C2B H2C . . 108.9 ?
    C1 C2B H2D . . 108.9 ?
    N4 C2B H2D . . 108.9 ?
    H2C C2B H2D . . 107.8 ?
    C4 C3 N4 . . 106.2(3) ?
    C4 C3 H3A . . 126.9 ?
    N4 C3 H3A . . 126.9 ?
    C3 C4 N3 . . 109.7(3) ?
    C3 C4 H4A . . 125.2 ?
    N3 C4 H4A . . 125.2 ?
    N3 C5 N4 . . 112.3(3) ?
    N3 C5 H5A . . 123.9 ?
    N4 C5 H5A . . 123.9 ?
    C7 C6 H6A . . 109.5 ?
    C7 C6 H6B . . 109.5 ?
    H6A C6 H6B . . 109.5 ?
    C7 C6 H6C . . 109.5 ?
    H6A C6 H6C . . 109.5 ?
    H6B C6 H6C . . 109.5 ?
    N2 C7 C6 . . 112.5(3) ?
    N2 C7 H7A . . 109.1 ?
    C6 C7 H7A . . 109.1 ?
    N2 C7 H7B . . 109.1 ?
    C6 C7 H7B . . 109.1 ?
    H7A C7 H7B . . 107.8 ?
    C9 C8 N2 . . 106.9(3) ?
    C9 C8 H8A . . 126.6 ?
    N2 C8 H8A . . 126.6 ?
    C8 C9 N1 . . 109.6(3) ?
    C8 C9 H9A . . 125.2 ?
    N1 C9 H9A . . 125.2 ?
    N1 C10 N2 . . 112.0(2) ?
    N1 C10 H10A . . 124.0 ?
    N2 C10 H10A . . 124.0 ?
    C12 C11 H11A . . 109.5 ?
    C12 C11 H11B . . 109.5 ?
    H11A C11 H11B . . 109.5 ?
    C12 C11 H11C . . 109.5 ?
    H11A C11 H11C . . 109.5 ?
    H11B C11 H11C . . 109.5 ?
    N6 C12 C11 . . 111.9(3) ?
    N6 C12 H12A . . 109.2 ?
    C11 C12 H12A . . 109.2 ?
    N6 C12 H12B . . 109.2 ?
    C11 C12 H12B . . 109.2 ?
    H12A C12 H12B . . 107.9 ?
    C14 C13 N6 . . 106.7(2) ?
    C14 C13 H13A . . 126.6 ?
    N6 C13 H13A . . 126.6 ?
    C13 C14 N5 . . 109.2(3) ?
    C13 C14 H14A . . 125.4 ?
    N5 C14 H14A . . 125.4 ?
    N5 C15 N6 . . 111.5(2) ?
    N5 C15 H15A . . 124.3 ?
    N6 C15 H15A . . 124.3 ?
    C10 N1 C9 . . 105.1(2) ?
    C10 N1 Cd1 . . 124.04(18) ?
    C9 N1 Cd1 . . 130.79(19) ?
    C10 N2 C8 . . 106.4(2) ?
    C10 N2 C7 . . 126.3(3) ?
    C8 N2 C7 . . 127.3(3) ?
    C5 N3 C4 . . 105.1(2) ?
    C5 N3 Cd1 . . 128.25(19) ?
    C4 N3 Cd1 . . 126.01(19) ?
    C5 N4 C3 . . 106.7(3) ?
    C5 N4 C2B . . 128.2(4) ?
    C3 N4 C2B . . 123.6(4) ?
    C5 N4 C2A . . 118.6(3) ?
    C3 N4 C2A . . 132.1(3) ?
    C2B N4 C2A . . 26.4(4) ?
    C15 N5 C14 . . 105.5(2) ?
    C15 N5 Cd2 . . 127.30(18) ?
    C14 N5 Cd2 . . 127.19(19) ?
    C15 N6 C13 . . 107.1(2) ?
    C15 N6 C12 . . 126.2(2) ?
    C13 N6 C12 . . 126.6(2) ?
    N1 Cd1 N3 . . 163.71(8) ?
    N1 Cd1 Cl1 . . 97.38(6) ?
    N3 Cd1 Cl1 . . 98.78(6) ?
    N1 Cd1 Cl1 . 3_677 90.14(6) ?
    N3 Cd1 Cl1 . 3_677 89.86(6) ?
    Cl1 Cd1 Cl1 . 3_677 82.49(3) ?
    N1 Cd1 Cl2 . . 91.68(6) ?
    N3 Cd1 Cl2 . . 88.48(6) ?
    Cl1 Cd1 Cl2 . . 96.98(3) ?
    Cl1 Cd1 Cl2 3_677 . 178.16(2) ?
    N1 Cd1 Cl3 . . 82.42(6) ?
    N3 Cd1 Cl3 . . 81.52(6) ?
    Cl1 Cd1 Cl3 . . 177.86(2) ?
    Cl1 Cd1 Cl3 3_677 . 99.63(3) ?
    Cl2 Cd1 Cl3 . . 80.91(3) ?
    N5 Cd2 Cl3 . . 118.48(6) ?
    N5 Cd2 Cl4 . . 117.80(6) ?
    Cl3 Cd2 Cl4 . . 123.25(3) ?
    N5 Cd2 Cl2 . . 94.36(6) ?
    Cl3 Cd2 Cl2 . . 91.04(3) ?
    Cl4 Cd2 Cl2 . . 91.50(3) ?
    N5 Cd2 Cl4 . 3_577 88.06(6) ?
    Cl3 Cd2 Cl4 . 3_577 92.16(3) ?
    Cl4 Cd2 Cl4 . 3_577 82.98(3) ?
    Cl2 Cd2 Cl4 . 3_577 174.48(2) ?
    Cd1 Cl1 Cd1 . 3_677 97.51(3) ?
    Cd2 Cl2 Cd1 . . 94.22(3) ?
    Cd2 Cl3 Cd1 . . 93.68(3) ?
    Cd2 Cl4 Cd2 . 3_577 97.02(3) ?
_iucr_refine_instructions_details
;
TITL a in P2(1)/c
CELL 0.71073  15.2268   8.8651  18.0686  90.000 110.343  90.000
ZERR   4   0.0030   0.0018   0.0036   0.000   0.030   0.000
LATT 1
SYMM -X, 0.5+Y, 0.5-Z
SFAC C  H  N  O  Cl Cd
UNIT 59 95 24 0 16 8
omit 0 1 3
L.S. 30
ACTA
simu 0.02 0.04 C2A C2B C1 N4
BOND $H
FMAP 2
PLAN 20
dfix 0.96 0.01 C1 H1A
dfix 0.96 0.01 C1 H1B
dfix 0.96 0.01 C1 H1C
HTAB
FREE Cd2  C12
WGHT    0.020900    1.515100
FVAR       0.23345   0.33169
C1    1    0.253527    0.320976    0.781228    11.00000    0.08384    0.04316 =
         0.05698   -0.00896    0.02116   -0.00943
AFIX  33
H1A   2    0.218507    0.229997    0.779010    11.00000   -1.50000
H1C   2    0.312234    0.296867    0.775380    11.00000   -1.50000
H1B   2    0.218501    0.387314    0.739383    11.00000   -1.50000
PART 1
C2A   1    0.270427    0.393622    0.855606    21.00000    0.05776    0.01788 =
         0.05376   -0.00335    0.02368   -0.00675
AFIX  23
H2A   2    0.327830    0.353883    0.893508    21.00000   -1.20000
H2B   2    0.219679    0.369295    0.874378    21.00000   -1.20000
PART 2
AFIX   0
C2B   1    0.225946    0.418388    0.834560   -21.00000    0.07688    0.05484 =
         0.08663   -0.03026    0.05348   -0.03060
AFIX  23
H2C   2    0.236048    0.364965    0.883685   -21.00000   -1.20000
H2D   2    0.159531    0.440000    0.811160   -21.00000   -1.20000
PART 0
AFIX   0
C3    1    0.287182    0.658132    0.794987    11.00000    0.05180    0.04975 =
         0.03326   -0.00611    0.01471    0.00088
AFIX  43
H3A   2    0.272813    0.636025    0.741761    11.00000   -1.20000
AFIX   0
C4    1    0.320707    0.790190    0.831551    11.00000    0.04744    0.03647 =
         0.03719    0.00280    0.01670    0.00156
AFIX  43
H4A   2    0.333296    0.875514    0.806995    11.00000   -1.20000
AFIX   0
C5    1    0.307452    0.641201    0.919794    11.00000    0.05788    0.03576 =
         0.04037   -0.00692    0.02828   -0.00768
AFIX  43
H5A   2    0.308972    0.601994    0.967965    11.00000   -1.20000
AFIX   0
C6    1    0.507604    1.552047    1.235524    11.00000    0.08170    0.11788 =
         0.07158   -0.04850    0.03669   -0.05274
AFIX  33
H6A   2    0.545825    1.640618    1.251449    11.00000   -1.50000
H6B   2    0.543929    1.464504    1.258582    11.00000   -1.50000
H6C   2    0.455010    1.559483    1.253018    11.00000   -1.50000
AFIX   0
C7    1    0.473871    1.539043    1.148740    11.00000    0.05171    0.03229 =
         0.06407   -0.00932    0.01850   -0.01083
AFIX  23
H7A   2    0.438458    1.628814    1.125753    11.00000   -1.20000
H7B   2    0.527290    1.533533    1.131328    11.00000   -1.20000
AFIX   0
C8    1    0.330780    1.374539    1.128642    11.00000    0.03549    0.04263 =
         0.05373   -0.01089    0.02000    0.00335
AFIX  43
H8A   2    0.299765    1.434340    1.154020    11.00000   -1.20000
AFIX   0
C9    1    0.301784    1.241342    1.093493    11.00000    0.03125    0.04239 =
         0.05553   -0.01365    0.01878   -0.00573
AFIX  43
H9A   2    0.246550    1.192808    1.090631    11.00000   -1.20000
AFIX   0
C10   1    0.432451    1.290471    1.080220    11.00000    0.03041    0.03730 =
         0.04793   -0.00741    0.01781   -0.00110
AFIX  43
H10A  2    0.485759    1.283266    1.066471    11.00000   -1.20000
AFIX   0
C11   1   -0.044668    0.309402    0.761583    11.00000    0.06156    0.05784 =
         0.04508   -0.01556    0.01769   -0.00623
AFIX  33
H11A  2   -0.093509    0.256209    0.721732    11.00000   -1.50000
H11B  2    0.001573    0.238840    0.792139    11.00000   -1.50000
H11C  2   -0.015970    0.380479    0.736936    11.00000   -1.50000
AFIX   0
C12   1   -0.085622    0.392068    0.814846    11.00000    0.04444    0.03946 =
         0.04907   -0.00899    0.01314   -0.00962
AFIX  23
H12A  2   -0.133466    0.461318    0.783555    11.00000   -1.20000
H12B  2   -0.115207    0.320032    0.839139    11.00000   -1.20000
AFIX   0
C13   1    0.061742    0.418151    0.935225    11.00000    0.04639    0.02466 =
         0.04994    0.00216    0.01949    0.00409
AFIX  43
H13A  2    0.077114    0.316595    0.944085    11.00000   -1.20000
AFIX   0
C14   1    0.109973    0.536080    0.977533    11.00000    0.03394    0.03312 =
         0.04132    0.00258    0.01160    0.00626
AFIX  43
H14A  2    0.164895    0.529119    1.021085    11.00000   -1.20000
AFIX   0
C15   1   -0.009350    0.626930    0.885672    11.00000    0.03728    0.02678 =
         0.03610    0.00231    0.01187    0.00058
AFIX  43
H15A  2   -0.053046    0.693731    0.853303    11.00000   -1.20000
AFIX   0
N1    3    0.365676    1.187870    1.062563    11.00000    0.02823    0.03156 =
         0.04178   -0.00615    0.01286   -0.00138
N2    3    0.414522    1.405599    1.120062    11.00000    0.03371    0.02861 =
         0.03773   -0.00361    0.01020   -0.00142
N3    3    0.333312    0.779047    0.910445    11.00000    0.03276    0.03288 =
         0.03569   -0.00382    0.01347   -0.00325
N4    3    0.278664    0.563598    0.852086    11.00000    0.06137    0.03919 =
         0.04959   -0.01503    0.03364   -0.01394
N5    3    0.064910    0.668142    0.945937    11.00000    0.03470    0.02507 =
         0.03753   -0.00041    0.01372    0.00012
N6    3   -0.013843    0.476893    0.877015    11.00000    0.03815    0.02673 =
         0.03885   -0.00403    0.01606   -0.00275
CD1   6    0.369012    0.971389    0.998629    11.00000    0.02946    0.02810 =
         0.03840   -0.00548    0.01428   -0.00269
CD2   6    0.109824    0.902223    0.986382    11.00000    0.02865    0.02620 =
         0.03691   -0.00228    0.01409   -0.00126
CL1   5    0.539186    0.887745    1.085303    11.00000    0.03085    0.03766 =
         0.04179    0.00901    0.01359   -0.00013
CL2   5    0.277530    0.820832    1.081300    11.00000    0.02983    0.04150 =
         0.03433    0.00425    0.01144    0.00301
CL3   5    0.178979    1.058515    0.907442    11.00000    0.03353    0.03414 =
         0.04357    0.00826    0.01432   -0.00056
CL4   5    0.068757    1.003653    1.100047    11.00000    0.03418    0.04713 =
         0.03535   -0.00621    0.00994    0.01047
HKLF 4
REM  a in P2(1)/c
REM R1 =  0.0280 for   4674 Fo > 4sig(Fo)  and  0.0336 for all   5241 data
REM    251 parameters refined using     33 restraints
END
WGHT      0.0215      1.5561
REM Highest difference peak  0.513,  deepest hole -0.778,  1-sigma level  0.102
Q1    1   0.1980  0.3604  0.7858  11.00000  0.05    0.51
Q2    1   0.2330  1.0273  1.0099  11.00000  0.05    0.43
Q3    1   0.2482  0.7925  0.9881  11.00000  0.05    0.37
Q4    1   0.4879  1.0895  1.0257  11.00000  0.05    0.37
Q5    1   0.5014  1.0002  1.0162  11.00000  0.05    0.37
Q6    1   0.2495  0.9208  0.9967  11.00000  0.05    0.34
Q7    1   0.1091  0.7462  0.9888  11.00000  0.05    0.33
Q8    1   0.0257  1.0763  1.0018  11.00000  0.05    0.33
Q9    1  -0.0149  0.9228  1.0397  11.00000  0.05    0.31
Q10   1   0.2357  0.9096  1.0253  11.00000  0.05    0.31
Q11   1   0.0147  0.8648  1.0103  11.00000  0.05    0.31
Q12   1   0.1553  0.9811  1.0846  11.00000  0.05    0.31
Q13   1   0.2601  1.1535  0.9928  11.00000  0.05    0.31
Q14   1   0.0850  1.0238  0.9155  11.00000  0.05    0.30
Q15   1   0.0000  1.0000  1.0000  10.50000  0.05    0.29
Q16   1   0.4554  1.6077  1.2277  11.00000  0.05    0.29
Q17   1   0.2648  0.3573  0.7323  11.00000  0.05    0.29
Q18   1   0.4505  1.1349  1.0790  11.00000  0.05    0.28
Q19   1   0.2894  0.9987  1.0196  11.00000  0.05    0.28
Q20   1   0.2776  1.0431  0.9894  11.00000  0.05    0.28
;
data_global
_journal_date_recd_electronic     2011-09-15
_journal_date_accepted     2011-11-17
_journal_name_full     'Acta Crystallographica, Section E'
_journal_year     2011
_journal_volume     67
_journal_issue     12
_journal_page_first     m1850
_journal_page_last     m1851
_journal_paper_category     QM
_journal_paper_doi     10.1107/S160053681104894X
_journal_coeditor_code     VN2017
_publ_contact_author_name     'Qian Xu'
_publ_contact_author_address
;
Ordered Matter Science Research Center,
College of Chemistry and Chemical Engineering,
Southeast University,
Nanjing 211189
People's Republic of China
;
_publ_contact_author_email     xqchem@yahoo.com.cn
_publ_contact_author_fax     '86-25-52090626'
_publ_contact_author_phone     '86-25-52090626'
_publ_section_title
;\
<i>catena</i>-Poly[[bis(1-ethyl-1<i>H</i>-imidazole-\k<i>N</i>^3^)cadmium]-di-\
\m-chlorido-[(1-ethyl-1<i>H</i>-imidazole-\k<i>N</i>^3^)cadmium]-di-\m-\
chlorido-[(1-ethyl-1<i>H</i>-imidazole-\k<i>N</i>^3^)cadmium]-di-\m-\
chlorido-[bis(1-ethyl-1<i>H</i>-imidazole-\k<i>N</i>^3^)cadmium]]
;
loop_
    _publ_author_name
    _publ_author_footnote
    _publ_author_address
    'Xu, Qian' .
;
Ordered Matter Science Research Center
College of Chemistry and Chemical Engineering
Southeast University
Nanjing 211189
People's Republic of China
;
    'Zhu, Run-Qiang' .
;
Ordered Matter Science Research Center
College of Chemistry and Chemical Engineering
Southeast University
Nanjing 211189
People's Republic of China
;
