# Supplementary material for: catena-Poly[[bis­(1-ethyl-1H-imidazole-κN 3)cadmium]-di-μ-chlorido-[(1-ethyl-1H-imidazole-κN 3)cadmium]-di-μ-chlorido-[(1-ethyl-1H-imidazole-κN 3)cadmium]-di-μ-chlorido-[bis­(1-ethyl-1H-imidazole-κN 3)cadmium]]
Source: Acta Crystallogr Sect E Struct Rep Online. 2011 Nov 30;67(Pt 12):m1850–1. doi: 10.1107/S160053681104894X (PMC3238745; doi:10.1107/S160053681104894X)
Supplement: Supplementary file 2 [file e-67-m1850-Isup2.hkl]

# 
# h,k,l, Fc-squared, Fo-squared, sigma(Fo-squared) and status flag 
# 
data_I
_shelx_title ' a in P2(1)/c' 
_shelx_refln_list_code          4 
_shelx_F_calc_maximum      416.60 
_exptl_crystal_F_000      1273.00 
_reflns_d_resolution_high  0.7700 
 
loop_ 
 _symmetry_equiv_pos_as_xyz 
 'x, y, z' 
 '-x, y+1/2, -z+1/2' 
 '-x, -y, -z' 
 'x, -y-1/2, z-1/2' 
 
_cell_length_a    15.2268 
_cell_length_b     8.8651 
_cell_length_c    18.0686 
_cell_angle_alpha  90.000 
_cell_angle_beta  110.343 
_cell_angle_gamma  90.000 
 
_shelx_F_squared_multiplier     1.000 
 
loop_ 
 _refln_index_h 
 _refln_index_k 
 _refln_index_l 
 _refln_F_squared_calc 
 _refln_F_squared_meas 
 _refln_F_squared_sigma 
 _refln_observed_status 
   3   0   0    21564.37    20293.35    439.78 o 
   4   0   0    36357.57    34853.04    353.10 o 
   5   0   0    34650.21    34427.96    380.03 o 
   6   0   0     2758.45     2803.31     42.66 o 
   7   0   0     6307.66     6359.14     75.01 o 
   8   0   0     8866.79     8723.24    104.78 o 
   9   0   0      150.03      147.99     11.36 o 
  10   0   0     1096.13     1104.51     48.38 o 
  11   0   0    25081.05    25073.88    362.86 o 
  12   0   0     8133.19     8015.32    148.38 o 
  13   0   0      797.30      819.64     32.11 o 
  14   0   0      464.79      470.81     41.58 o 
  15   0   0     2189.22     2095.74     94.31 o 
  16   0   0     1557.30     1578.31     83.34 o 
  17   0   0     2000.43     1971.13    107.12 o 
  18   0   0      612.10      539.75     63.07 o 
   2   1   0     9426.08     9346.55     51.08 o 
   3   1   0     2325.47     2214.74     40.65 o 
   4   1   0    38427.87    37523.00    344.24 o 
   5   1   0     2377.49     2303.36     20.67 o 
   6   1   0     5404.35     5503.81     44.48 o 
   7   1   0     9824.71    10116.35     91.60 o 
   8   1   0      135.28      162.80      8.72 o 
   9   1   0       56.49       80.24      8.29 o 
  10   1   0       47.58       78.73     15.87 o 
  11   1   0     3046.50     3011.95     43.36 o 
  12   1   0     2141.87     2126.93     61.66 o 
  13   1   0       27.86       53.99     10.97 o 
  14   1   0      429.14      443.28     28.00 o 
  15   1   0       65.21       65.53     19.87 o 
  16   1   0      404.49      423.69     32.73 o 
  17   1   0      589.00      688.27     51.01 o 
  18   1   0      243.22      271.62     33.45 o 
   0   2   0    66620.42    60430.75   3232.53 o 
   1   2   0      870.01     1075.24     11.27 o 
   2   2   0    13218.55    13415.65     75.65 o 
   3   2   0     1556.40     1792.46     19.03 o 
   4   2   0    33309.40    31915.60    234.91 o 
   5   2   0     3319.21     3413.51     30.52 o 
   6   2   0       36.36       72.12      6.99 o 
   7   2   0    17443.98    17022.82    150.25 o 
   8   2   0     9834.24    10108.99    102.64 o 
   9   2   0      593.83      601.62     18.80 o 
  10   2   0        6.60       -0.28      7.86 o 
  11   2   0     8112.86     8066.20     92.80 o 
  12   2   0     2038.95     1993.18     36.43 o 
  13   2   0      225.42      216.82     16.79 o 
  14   2   0        0.84       22.27     16.17 o 
  15   2   0     1748.99     1799.12     57.84 o 
  16   2   0     1970.42     1983.85     77.07 o 
  17   2   0      492.90      541.18     41.98 o 
  18   2   0      126.26      134.84     28.47 o 
   1   3   0     8957.63     8907.29    154.62 o 
   2   3   0     3503.22     3711.19     30.81 o 
   3   3   0    20855.50    20515.16    136.61 o 
   4   3   0    12709.57    12567.01     93.33 o 
   5   3   0     8756.83     8920.88     83.29 o 
   6   3   0     3095.09     3199.77     39.26 o 
   7   3   0    37257.42    36597.03    287.03 o 
   8   3   0     4366.03     4505.63     52.34 o 
   9   3   0     1167.20     1276.20     23.85 o 
  10   3   0      616.13      647.71     22.02 o 
  11   3   0     9564.36     9614.61    124.15 o 
  12   3   0     4593.37     4571.59     66.03 o 
  13   3   0      544.15      518.11     21.26 o 
  14   3   0      599.55      604.25     51.88 o 
  15   3   0      817.01      791.47     39.80 o 
  16   3   0     3406.77     3435.60     97.27 o 
  17   3   0       11.19       11.68     21.23 o 
   0   4   0      905.50     1129.57     25.61 o 
   1   4   0     7510.26     7491.24     68.82 o 
   2   4   0      314.78      299.98     14.14 o 
   3   4   0    16450.24    16414.83    128.22 o 
   4   4   0     1085.92     1129.99     18.54 o 
   5   4   0    15910.87    16023.81    135.43 o 
   6   4   0     4593.15     4868.78     53.93 o 
   7   4   0    10816.17    11097.69    123.99 o 
   8   4   0       15.47       27.21     11.01 o 
   9   4   0    10493.23    10519.39    114.99 o 
  10   4   0     3524.06     3400.71     74.22 o 
  11   4   0      269.00      262.92     16.81 o 
  12   4   0        3.05       -2.93      9.92 o 
  13   4   0     1771.54     1680.87     44.37 o 
  14   4   0     4773.85     4816.77    136.38 o 
  15   4   0      328.36      341.71     40.67 o 
  16   4   0     1460.43     1210.64     80.82 o 
  17   4   0      418.24      338.89     52.80 o 
   1   5   0      726.73      860.21     23.50 o 
   2   5   0    12380.73    12099.14    280.37 o 
   3   5   0     6871.73     6728.55     68.62 o 
   4   5   0       91.21      106.44      9.74 o 
   5   5   0     4140.47     4293.66     50.77 o 
   6   5   0     3033.84     2982.54     41.32 o 
   7   5   0     2775.77     2892.09     53.32 o 
   8   5   0     3422.86     3396.47     48.70 o 
   9   5   0     9160.04     9119.74    124.01 o 
  10   5   0      113.92      115.21     17.28 o 
  11   5   0      899.43      905.60     30.99 o 
  12   5   0      263.47      303.85     25.37 o 
  13   5   0      566.30      614.80     27.49 o 
  14   5   0      980.74      991.34     53.16 o 
  15   5   0      101.57      107.53     44.70 o 
  16   5   0       24.98       61.57     29.01 o 
   0   6   0      388.63      453.74     21.78 o 
   1   6   0     3143.69     3098.35     66.22 o 
   2   6   0      318.00      335.18     16.83 o 
   3   6   0    14223.41    14088.55    139.42 o 
   4   6   0     1911.42     2097.16     35.17 o 
   5   6   0     3435.58     3495.53     48.14 o 
   6   6   0      286.55      286.45     14.33 o 
   7   6   0     2012.41     2037.23     37.07 o 
   8   6   0       16.91       41.77     10.87 o 
   9   6   0     8234.69     8298.68    124.85 o 
  10   6   0     3442.94     3419.71     69.39 o 
  11   6   0      257.16      301.23     22.89 o 
  12   6   0       67.46       96.86     23.58 o 
  13   6   0     1424.82     1299.30     75.43 o 
  14   6   0     5083.99     5092.67    193.44 o 
  15   6   0      146.72      200.51     48.19 o 
   1   7   0     1106.76     1031.67     24.94 o 
   2   7   0    28009.60    27010.99    295.86 o 
   3   7   0      125.06      135.94     13.63 o 
   4   7   0        1.70       16.78      9.26 o 
   5   7   0      240.43      259.57     18.78 o 
   6   7   0     5005.88     5246.07     72.98 o 
   7   7   0     1830.70     1858.35     38.87 o 
   8   7   0     1195.41     1256.49     32.76 o 
   9   7   0     4070.47     4107.81     80.12 o 
  10   7   0     5704.22     5488.31    247.99 o 
  11   7   0       26.84      100.40     34.07 o 
  12   7   0      410.42      424.80     33.46 o 
  13   7   0     3562.37     3752.36    150.86 o 
  14   7   0      718.20      678.34     93.39 o 
   0   8   0       73.29      112.48     29.41 o 
   1   8   0       12.79       55.53     28.46 o 
   2   8   0     2204.20     2165.04     69.01 o 
   3   8   0      157.16      156.03     15.35 o 
   4   8   0      377.17      363.76     29.91 o 
   5   8   0      415.25      377.11     20.95 o 
   6   8   0       14.71       40.28     15.40 o 
   7   8   0      228.92      299.47     30.02 o 
   8   8   0       54.31       38.84     19.13 o 
   9   8   0     1516.87     1496.95     60.21 o 
  10   8   0        6.80       60.23     48.23 o 
  11   8   0       26.79       14.64     20.26 o 
  12   8   0       39.55      116.74     91.41 o 
  13   8   0      367.82      402.13     59.41 o 
   1   9   0      271.30      300.64     35.65 o 
   2   9   0     7752.18     7696.62    111.97 o 
   3   9   0      191.71      208.49     20.70 o 
   4   9   0      356.40      365.49     53.02 o 
   5   9   0      997.33     1133.53     69.98 o 
   6   9   0     6742.49     6537.63    140.62 o 
   7   9   0       83.44       95.88     25.83 o 
   8   9   0       40.64       49.87     22.44 o 
   9   9   0     1574.07     1675.85     67.44 o 
  10   9   0     1740.60     1701.94     65.54 o 
  11   9   0      117.99      141.64     33.08 o 
   0  10   0     2329.92     2327.36     96.49 o 
   1  10   0     1267.23     1285.52     69.94 o 
   2  10   0      831.04      808.95     39.98 o 
   3  10   0      296.72      325.74     33.68 o 
   4  10   0      851.74      873.07     45.50 o 
   5  10   0     2589.30     2566.82     88.85 o 
   6  10   0     1757.54     1795.67     86.84 o 
   7  10   0       11.40       20.53     20.74 o 
   8  10   0      272.36      265.45     34.11 o 
   9  10   0     1825.15     1717.49     73.94 o 
   1  11   0     1297.04     1193.18     85.04 o 
   2  11   0        1.65       11.71     32.18 o 
   3  11   0      792.76      707.01     72.80 o 
   4  11   0      124.48      204.53     49.04 o 
   5  11   0     2039.11     1837.51    110.08 o 
 -18   1   1       20.11      -12.01     21.40 o 
 -17   1   1      923.81     1036.28     52.54 o 
 -16   1   1     2037.36     2027.79     62.96 o 
 -15   1   1     2331.88     2207.52     63.14 o 
 -14   1   1     1127.39     1159.78     28.63 o 
 -13   1   1     2780.56     2770.81     54.92 o 
 -12   1   1    13999.75    14051.83    160.56 o 
 -11   1   1    13629.91    13733.57    137.42 o 
 -10   1   1      510.34      545.92     21.14 o 
  -9   1   1       73.64       79.97      8.53 o 
  -8   1   1    20639.09    21597.80    188.22 o 
  -7   1   1    29458.27    29478.99    232.01 o 
  -6   1   1      218.56      220.81     10.60 o 
  -5   1   1      377.50      419.70     11.23 o 
  -4   1   1    40073.78    37274.39    287.26 o 
  -3   1   1     7146.65     7495.99     51.49 o 
  -2   1   1      133.40      134.12      3.77 o 
   1   1   1     1933.85     2028.92     12.24 o 
   2   1   1      166.89      264.28      6.82 o 
   3   1   1     4345.38     4325.31     28.09 o 
   4   1   1   121188.90   102606.73   1952.31 o 
   5   1   1     4417.77     4234.63     32.80 o 
   6   1   1      580.35      591.93     16.62 o 
   7   1   1     5851.65     6002.43     69.63 o 
   8   1   1    10176.26    10067.05    135.46 o 
   9   1   1      135.92      161.17     18.72 o 
  10   1   1      428.04      422.73     13.24 o 
  11   1   1    20206.37    19800.96    185.77 o 
  12   1   1     4863.71     4948.30     71.26 o 
  13   1   1      252.04      250.46     21.63 o 
  14   1   1      286.37      197.94     23.58 o 
  15   1   1     4467.48     4774.16    168.49 o 
  16   1   1     1043.41     1037.40     49.51 o 
  17   1   1      377.53      432.97     37.76 o 
  18   1   1       92.81      135.53     29.21 o 
 -18   2   1     1010.37      981.42     49.43 o 
 -17   2   1      695.25      718.96     48.49 o 
 -16   2   1     1395.62     1424.53     55.99 o 
 -15   2   1      986.82      911.28     41.49 o 
 -14   2   1      240.01      234.05     33.13 o 
 -13   2   1        2.27       -3.01      9.14 o 
 -12   2   1     7362.63     7376.77     92.12 o 
 -11   2   1     2058.89     2150.93     42.55 o 
 -10   2   1     2972.68     3025.72     45.66 o 
  -9   2   1     1133.03     1016.05     19.35 o 
  -8   2   1       15.48       38.82     12.54 o 
  -7   2   1    57993.24    55197.24    383.64 o 
  -6   2   1     3717.42     3740.49     38.53 o 
  -5   2   1     7460.11     7708.65     56.19 o 
  -4   2   1     7132.98     7079.60     61.83 o 
  -3   2   1     9475.96     9275.99     54.49 o 
  -2   2   1     8097.23     7987.72     45.53 o 
  -1   2   1    34128.82    31408.89    117.83 o 
   0   2   1      592.97      691.56      9.31 o 
   1   2   1     5481.27     5542.79     36.27 o 
   2   2   1      497.57      486.97     10.82 o 
   3   2   1    14525.03    14428.28     91.55 o 
   4   2   1    17198.88    17347.36    126.83 o 
   5   2   1     3713.17     3794.77     38.45 o 
   6   2   1      806.42      918.99     19.67 o 
   7   2   1    13670.23    13362.19    109.85 o 
   8   2   1     4122.09     4116.84     45.69 o 
   9   2   1       49.61       58.96      9.61 o 
  10   2   1     2387.69     2432.17     34.90 o 
  11   2   1     7856.43     7584.54     91.20 o 
  12   2   1     3911.59     3824.71     66.84 o 
  13   2   1        0.30       -0.99     13.32 o 
  14   2   1      175.64      150.01     24.34 o 
  15   2   1       30.00       57.99     21.74 o 
  16   2   1     2308.70     2337.88     78.37 o 
  17   2   1       77.91       89.40     29.35 o 
 -18   3   1      854.61      836.15    122.20 o 
 -17   3   1        3.74       -6.49     17.54 o 
 -16   3   1     3923.78     3776.67     95.09 o 
 -15   3   1     1350.59     1312.51     48.56 o 
 -14   3   1     1962.70     1971.37     43.00 o 
 -13   3   1     2022.73     1962.53     45.19 o 
 -12   3   1      932.65     1005.51     32.23 o 
 -11   3   1      119.80      164.93     14.27 o 
 -10   3   1      907.78      872.70     21.83 o 
  -9   3   1     7049.89     7472.61     78.81 o 
  -8   3   1     1398.58     1520.47     27.55 o 
  -7   3   1    12208.41    12328.35    120.87 o 
  -6   3   1      966.48      930.22     15.94 o 
  -5   3   1    14850.44    14817.63    115.33 o 
  -4   3   1     8893.04     8974.75     80.03 o 
  -3   3   1    38723.08    37338.60    221.99 o 
  -2   3   1     1759.02     1873.40     22.94 o 
  -1   3   1     4381.24     4507.85     34.05 o 
   0   3   1     7514.44     7699.12     85.18 o 
   1   3   1       25.42       37.36      8.24 o 
   2   3   1        1.68       63.38     13.56 o 
   3   3   1      286.97      268.30     10.31 o 
   4   3   1    14518.98    14392.83    109.90 o 
   5   3   1     9491.96     9479.31     81.11 o 
   6   3   1        5.97       24.34      7.19 o 
   7   3   1    20770.87    19681.93    171.20 o 
   8   3   1     1527.11     1514.09     29.35 o 
   9   3   1     3395.21     3440.23     46.06 o 
  10   3   1     3542.15     3631.87     50.91 o 
  11   3   1     1875.86     1896.38     35.72 o 
  12   3   1      194.17      228.86     16.18 o 
  13   3   1     1473.21     1518.05     49.14 o 
  14   3   1     1911.96     1854.71     57.46 o 
  15   3   1      507.45      577.24     37.59 o 
  16   3   1     1839.03     1908.55     66.78 o 
  17   3   1       33.64       15.28     21.32 o 
 -17   4   1      144.76      187.31     87.06 o 
 -16   4   1     2448.51     2525.63    122.10 o 
 -15   4   1      733.85      683.33     37.12 o 
 -14   4   1     2390.22     2342.49     51.23 o 
 -13   4   1     1147.48     1056.74     48.87 o 
 -12   4   1       95.11      127.35     14.31 o 
 -11   4   1     2790.74     2857.91     60.28 o 
 -10   4   1      403.74      431.18     19.06 o 
  -9   4   1     2593.95     2606.82     40.23 o 
  -8   4   1     2674.18     2702.08     38.00 o 
  -7   4   1    14092.10    14313.52    130.36 o 
  -6   4   1     1624.30     1764.10     25.17 o 
  -5   4   1    14686.59    14867.46    120.78 o 
  -4   4   1     7301.73     7469.24     65.34 o 
  -3   4   1    23523.13    23107.25    185.60 o 
  -2   4   1      191.98      231.90      9.25 o 
  -1   4   1     3220.35     3482.44     55.29 o 
   0   4   1       27.66       62.62      7.30 o 
   1   4   1     1803.99     1771.29     21.80 o 
   2   4   1     1878.70     1949.91     23.91 o 
   3   4   1    24942.29    25141.38    212.38 o 
   4   4   1     1645.69     1628.88     25.56 o 
   5   4   1     2539.40     2597.76     33.21 o 
   6   4   1     6511.18     6804.49     72.36 o 
   7   4   1    13950.70    14381.99    140.36 o 
   8   4   1     7695.14     7681.02     87.22 o 
   9   4   1     2152.83     2251.27     49.70 o 
  10   4   1       43.81       76.57     12.19 o 
  11   4   1     1970.49     1995.65     44.77 o 
  12   4   1      463.66      528.03     21.13 o 
  13   4   1     1015.82      970.68     38.67 o 
  14   4   1       48.78       99.21     34.31 o 
  15   4   1      823.41      707.93     40.64 o 
  16   4   1     1037.16      969.75    133.94 o 
  17   4   1      415.57      271.41     50.53 o 
 -16   5   1      426.82      472.57     55.96 o 
 -15   5   1      139.15      213.91     42.08 o 
 -14   5   1     6955.53     6575.88    132.76 o 
 -13   5   1     1754.99     1826.03     74.35 o 
 -12   5   1      138.64      144.60     15.83 o 
 -11   5   1      131.11      184.86     15.69 o 
 -10   5   1     9208.71     9105.57    112.55 o 
  -9   5   1    16824.71    16684.09    177.61 o 
  -8   5   1      728.53      753.70     20.70 o 
  -7   5   1     6708.46     6807.40     73.50 o 
  -6   5   1      347.49      409.13     17.41 o 
  -5   5   1    15466.32    15619.07    139.49 o 
  -4   5   1      568.11      554.72     17.73 o 
  -3   5   1    42733.42    41007.79    379.09 o 
  -2   5   1     3446.33     3629.92     41.02 o 
  -1   5   1     6607.26     7093.82     66.69 o 
   0   5   1        1.99       22.80      6.58 o 
   1   5   1    19593.67    19389.44    160.38 o 
   2   5   1     6533.42     6878.84     69.20 o 
   3   5   1    19448.04    19200.42    187.73 o 
   4   5   1      338.09      352.04     15.02 o 
   5   5   1     5585.12     5908.93     74.69 o 
   6   5   1     3525.79     3558.57     53.27 o 
   7   5   1     3437.90     3569.38     51.45 o 
   8   5   1        7.61       48.31     18.42 o 
   9   5   1    11555.51    11787.06    138.51 o 
  10   5   1     1228.64     1216.33     35.42 o 
  11   5   1      113.23      145.98     15.49 o 
  12   5   1       24.56       72.72     18.65 o 
  13   5   1     1793.28     1752.07     58.06 o 
  14   5   1     6790.94     6742.15    144.06 o 
  15   5   1       43.13      -21.55     26.30 o 
  16   5   1      189.89      307.09     86.51 o 
 -16   6   1      105.67      114.42     40.02 o 
 -15   6   1      311.79      308.43     53.37 o 
 -14   6   1      954.32      975.79     77.57 o 
 -13   6   1     1922.12     1930.89     67.72 o 
 -12   6   1      304.95      266.01     26.95 o 
 -11   6   1      476.41      472.44     26.64 o 
 -10   6   1     5090.33     5073.96    110.23 o 
  -9   6   1     6359.02     6433.72     87.71 o 
  -8   6   1        2.11        7.61      9.44 o 
  -7   6   1       56.38       87.97     10.95 o 
  -6   6   1     8335.87     8391.60     93.04 o 
  -5   6   1      545.75      529.16     21.24 o 
  -4   6   1      180.45      217.21     13.61 o 
  -3   6   1      983.75     1094.86     22.01 o 
  -2   6   1    18633.95    18254.39    167.92 o 
  -1   6   1        5.55       19.62      7.92 o 
   0   6   1      655.61      648.18     23.54 o 
   1   6   1     2092.65     2097.76     34.17 o 
   2   6   1    36231.57    35963.77    319.27 o 
   3   6   1      171.59      202.23     26.79 o 
   4   6   1      299.83      286.92     15.93 o 
   5   6   1       52.30       70.16     13.13 o 
   6   6   1     2153.17     2186.75     47.48 o 
   7   6   1      275.71      371.83     36.05 o 
   8   6   1       44.59       27.48     20.37 o 
   9   6   1     1484.91     1579.51     42.87 o 
  10   6   1     3046.53     2899.70    100.95 o 
  11   6   1        4.21       10.21     12.21 o 
  12   6   1      165.07      211.85     21.62 o 
  13   6   1     4848.47     4618.99    165.55 o 
  14   6   1     1165.42     1260.39    155.78 o 
  15   6   1        2.70       32.27     37.64 o 
 -14   7   1     1123.43     1237.54     90.15 o 
 -13   7   1      541.23      560.51     38.18 o 
 -12   7   1      228.81      270.33     29.78 o 
 -11   7   1       49.17       77.39     22.60 o 
 -10   7   1     1985.22     2047.98     76.06 o 
  -9   7   1     2666.14     2659.62     71.61 o 
  -8   7   1       10.09       22.75     16.85 o 
  -7   7   1      318.26      328.89     19.57 o 
  -6   7   1      426.83      417.74     20.85 o 
  -5   7   1      571.68      615.13     29.42 o 
  -4   7   1      177.40      231.89     16.58 o 
  -3   7   1     1700.61     1619.76     31.40 o 
  -2   7   1     1085.94     1146.29     27.64 o 
  -1   7   1      506.82      533.64     18.71 o 
   0   7   1      234.74      263.29     13.61 o 
   1   7   1     3499.15     3555.98     62.20 o 
   2   7   1      102.76      180.73     14.75 o 
   3   7   1      166.72      238.48     16.96 o 
   4   7   1       29.90       26.37     10.18 o 
   5   7   1      656.48      641.11     21.82 o 
   6   7   1      433.25      441.46     20.44 o 
   7   7   1     1429.07     1426.38     42.46 o 
   8   7   1        7.44       48.63     19.44 o 
   9   7   1      183.59      209.38     24.84 o 
  10   7   1      917.13      853.83     33.55 o 
  11   7   1       89.15      110.51     24.90 o 
  12   7   1       81.33      122.76     26.20 o 
  13   7   1      287.84      445.32     60.91 o 
  14   7   1     1418.51     1382.29    106.03 o 
 -13   8   1     2168.29     1979.05    109.54 o 
 -12   8   1      212.72      280.50     50.56 o 
 -11   8   1      184.67      206.01     29.74 o 
 -10   8   1     6547.98     6391.49    145.10 o 
  -9   8   1     3694.14     3688.35    101.25 o 
  -8   8   1      663.88      609.34     35.89 o 
  -7   8   1      758.19      773.02     39.07 o 
  -6   8   1     8327.05     8394.85    156.03 o 
  -5   8   1       85.86      153.18     19.10 o 
  -4   8   1      260.31      263.54     18.44 o 
  -3   8   1     2018.41     1893.33     38.34 o 
  -2   8   1    12401.23    12560.52    149.82 o 
  -1   8   1      578.18      545.33     29.53 o 
   0   8   1       95.76      144.89     23.95 o 
   1   8   1       60.27       48.72     12.98 o 
   2   8   1    24177.59    23142.18    258.55 o 
   3   8   1      388.02      415.70     22.63 o 
   4   8   1     1106.41     1079.62     30.89 o 
   5   8   1     1961.25     1943.16     47.21 o 
   6   8   1     7626.92     7626.00    113.20 o 
   7   8   1      588.79      636.51     39.72 o 
   8   8   1      231.16      239.71     27.22 o 
   9   8   1     2750.09     2827.70     85.82 o 
  10   8   1     3966.23     3995.45    102.39 o 
  11   8   1      270.37      295.69     61.52 o 
  12   8   1      308.01      229.98     55.77 o 
  13   8   1     2911.55     2909.88    138.54 o 
 -11   9   1      111.33      179.02     53.24 o 
 -10   9   1        0.66       51.46     24.82 o 
  -9   9   1     1358.71     1236.17     56.75 o 
  -8   9   1      290.50      374.80     40.23 o 
  -7   9   1       48.30      104.34     23.73 o 
  -6   9   1       79.71      160.31     41.45 o 
  -5   9   1     4780.24     4512.83    105.96 o 
  -4   9   1     1660.52     1636.31     52.56 o 
  -3   9   1      358.53      383.66     24.17 o 
  -2   9   1     2534.48     2491.96     59.02 o 
  -1   9   1      267.34      333.22     25.23 o 
   0   9   1     1850.83     1760.47     41.09 o 
   1   9   1     1688.60     1662.94     39.61 o 
   2   9   1      227.34      277.62     19.95 o 
   3   9   1      243.01      250.85     20.19 o 
   4   9   1      503.34      512.78     27.50 o 
   5   9   1     2556.64     2596.86     71.14 o 
   6   9   1     1950.00     1914.39     65.09 o 
   7   9   1      272.66      288.19     31.00 o 
   8   9   1       68.78       59.34     25.48 o 
   9   9   1     2209.09     2153.17    120.15 o 
  10   9   1      157.04      153.80     29.24 o 
  11   9   1       18.46       24.58     32.17 o 
  -9  10   1      326.18      407.57     43.89 o 
  -8  10   1       73.57       76.81     34.81 o 
  -7  10   1        9.30       49.34     28.99 o 
  -6  10   1     3371.19     3370.27    100.57 o 
  -5  10   1     2941.62     2835.19     85.91 o 
  -4  10   1        0.99       15.91     21.88 o 
  -3  10   1      505.84      513.99     36.91 o 
  -2  10   1     3097.86     2878.64     82.42 o 
  -1  10   1      690.90      668.71     40.54 o 
   0  10   1       51.50       80.62     20.52 o 
   1  10   1      486.25      439.53     32.38 o 
   2  10   1     1446.00     1377.74     67.39 o 
   3  10   1      205.25      297.04     39.75 o 
   4  10   1        1.50        6.08     22.58 o 
   5  10   1     1877.39     1891.65     73.94 o 
   6  10   1     2917.68     2880.13     93.62 o 
   7  10   1      117.74       82.28     29.16 o 
   8  10   1        6.98       12.55     22.10 o 
  -5  11   1     1870.18     1756.17     87.26 o 
  -4  11   1       52.64       28.28     37.06 o 
  -3  11   1      514.51      611.51    103.94 o 
  -2  11   1       66.87       77.95     39.55 o 
  -1  11   1     1821.54     1707.16    102.49 o 
   0  11   1      712.27      831.81     71.35 o 
   1  11   1      635.39      619.70     92.02 o 
   2  11   1       48.61      119.31     45.60 o 
   3  11   1      142.02      213.72     49.17 o 
   4  11   1      176.65      152.38     49.81 o 
   5  11   1     2667.23     2591.42    134.23 o 
 -19   0   2     5101.50     4928.28    186.21 o 
 -18   0   2      152.60      121.94     36.10 o 
 -17   0   2     3402.48     3391.48    123.26 o 
 -16   0   2     3899.21     4074.61    131.21 o 
 -15   0   2      313.67      303.30     28.22 o 
 -14   0   2      920.08      882.83     92.93 o 
 -13   0   2     4351.94     4197.81    115.98 o 
 -12   0   2    14676.50    14893.71    285.78 o 
 -11   0   2    13221.70    12556.01    530.38 o 
 -10   0   2      876.85     1067.80     30.85 o 
  -9   0   2     1181.19     1221.43     27.82 o 
  -8   0   2    44963.12    44016.69    449.03 o 
  -7   0   2    21879.11    22351.12    315.49 o 
  -6   0   2       88.47      101.54      7.50 o 
  -5   0   2       12.78       37.80      5.88 o 
  -4   0   2    83352.61    72021.95   1320.07 o 
  -3   0   2    15961.90    14760.07    522.20 o 
  -2   0   2      494.89      593.48     11.12 o 
   1   0   2     6209.38     6295.12     27.23 o 
   2   0   2     6414.33     6305.71    169.63 o 
   3   0   2       10.58       12.63      2.98 o 
   4   0   2   165914.42   127815.37   3216.47 o 
   5   0   2    13865.31    13893.87    151.00 o 
   6   0   2     6965.47     7340.66    119.23 o 
   7   0   2     1644.72     1735.57     36.93 o 
   8   0   2     7225.36     7125.15    189.96 o 
   9   0   2     2682.72     2646.83     41.92 o 
  10   0   2      729.81      659.76     27.47 o 
  11   0   2    18807.12    18852.14    671.28 o 
  12   0   2     7001.40     6963.40    177.29 o 
  13   0   2       26.59        5.53     19.23 o 
  14   0   2      343.41      414.61     43.24 o 
  15   0   2    11295.02    11839.07    380.45 o 
  16   0   2      533.35      552.91     56.47 o 
  17   0   2      116.89      140.70     47.34 o 
 -18   1   2      168.28      166.49     28.30 o 
 -17   1   2      306.68      260.33     28.47 o 
 -16   1   2       39.22       36.49     18.89 o 
 -15   1   2     1246.07     1261.72     34.09 o 
 -14   1   2       62.40      111.40     14.64 o 
 -13   1   2       10.86       32.26     12.18 o 
 -12   1   2     4398.77     4648.71     87.19 o 
 -11   1   2        4.16       12.45      9.73 o 
 -10   1   2     1569.66     1601.78     25.59 o 
  -9   1   2     2959.43     3210.84     37.91 o 
  -8   1   2     2541.56     2675.14     42.07 o 
  -7   1   2    15302.34    15313.75    126.49 o 
  -6   1   2      305.91      375.45      9.41 o 
  -5   1   2     4116.44     4197.47     71.06 o 
  -4   1   2      865.77      979.68     10.06 o 
  -3   1   2    22955.91    22576.41     79.40 o 
  -2   1   2     4945.58     5299.24     17.69 o 
  -1   1   2     4617.68     4792.05     28.99 o 
   0   1   2     2389.44     2329.44     17.59 o 
   1   1   2    11113.37    10864.05     51.49 o 
   2   1   2     6021.91     6490.98     43.21 o 
   3   1   2     5790.28     6131.48     36.77 o 
   4   1   2    16255.32    16491.93     93.17 o 
   5   1   2      933.97     1015.17     20.61 o 
   6   1   2     4560.85     4609.89     37.16 o 
   7   1   2     8514.65     8459.23     70.75 o 
   8   1   2      597.40      630.94     16.31 o 
   9   1   2      991.91      989.00     16.05 o 
  10   1   2       14.51       27.84      9.25 o 
  11   1   2     6246.43     6320.34    109.37 o 
  12   1   2      463.87      457.38     36.85 o 
  13   1   2       38.19       42.84     16.43 o 
  14   1   2      201.27      239.49     26.41 o 
  15   1   2        5.39        9.24     18.95 o 
  16   1   2     1327.01     1301.69     58.20 o 
  17   1   2      141.95      226.14     32.03 o 
 -18   2   2       14.95       27.99     22.57 o 
 -17   2   2      609.85      645.85     55.27 o 
 -16   2   2     4162.64     4099.96     98.23 o 
 -15   2   2     1859.95     1851.67     43.47 o 
 -14   2   2      117.33      116.88     19.98 o 
 -13   2   2       61.67       85.99     11.78 o 
 -12   2   2    12733.83    12659.56    140.39 o 
 -11   2   2     2083.83     2114.84     35.23 o 
 -10   2   2      194.35      209.19     13.96 o 
  -9   2   2      105.24      104.27     11.69 o 
  -8   2   2     4739.31     4884.50     55.45 o 
  -7   2   2     8038.44     8036.93     84.96 o 
  -6   2   2     1481.61     1422.18     17.32 o 
  -5   2   2     4656.96     4947.69     37.12 o 
  -4   2   2    15568.95    15018.15     84.60 o 
  -3   2   2    24192.16    23284.39    136.10 o 
  -2   2   2      175.65      204.88      7.66 o 
  -1   2   2     1099.54     1092.41     14.94 o 
   0   2   2    45668.28    41762.85    552.08 o 
   1   2   2     5336.70     5664.04     60.53 o 
   2   2   2       42.11       35.74      5.49 o 
   3   2   2       48.61       49.43      7.16 o 
   4   2   2    63443.37    59485.07    614.98 o 
   5   2   2      205.57      268.74     12.66 o 
   6   2   2     1633.33     1708.59     20.73 o 
   7   2   2    10438.61    10793.92     92.11 o 
   8   2   2    15284.00    15524.11    143.67 o 
   9   2   2        0.01       11.16     13.03 o 
  10   2   2      656.96      672.61     29.83 o 
  11   2   2     8481.09     8417.35    122.26 o 
  12   2   2      173.73      133.76     20.93 o 
  13   2   2        3.71      -11.11     15.50 o 
  14   2   2        4.92       -1.18     15.07 o 
  15   2   2     3164.28     2979.87     82.41 o 
  16   2   2      248.19      284.92     33.92 o 
  17   2   2        8.80       -5.44     19.67 o 
 -18   3   2      420.40      454.31     55.33 o 
 -17   3   2      114.19      131.39     62.94 o 
 -16   3   2     4530.95     4349.02    102.51 o 
 -15   3   2     2126.04     2020.06     52.41 o 
 -14   3   2     1205.68     1218.03     32.50 o 
 -13   3   2     1301.44     1266.94     30.46 o 
 -12   3   2     5306.41     5438.48     75.11 o 
 -11   3   2     5020.17     5032.56    119.96 o 
 -10   3   2     4442.32     4351.42     70.44 o 
  -9   3   2     1699.85     1718.77     31.35 o 
  -8   3   2      487.44      477.89     12.97 o 
  -7   3   2    15428.25    15067.07    121.19 o 
  -6   3   2     7054.35     7519.38     62.39 o 
  -5   3   2    17941.22    17924.25    119.96 o 
  -4   3   2     1884.67     1861.97     17.74 o 
  -3   3   2    46441.11    44043.29    453.97 o 
  -2   3   2      834.55      866.09     12.16 o 
  -1   3   2    26774.20    26080.86    152.29 o 
   0   3   2     5586.31     5967.14     66.37 o 
   1   3   2     7538.33     8007.65     59.20 o 
   2   3   2     4632.20     4649.64     39.90 o 
   3   3   2     8811.14     8551.32     69.82 o 
   4   3   2     8923.02     8855.24     75.35 o 
   5   3   2     6607.53     7148.99     65.77 o 
   6   3   2      565.97      524.08     16.14 o 
   7   3   2    27185.36    27174.06    226.79 o 
   8   3   2    13251.90    13339.79    129.54 o 
   9   3   2      506.32      488.32     16.34 o 
  10   3   2        9.13       26.25      9.60 o 
  11   3   2     9796.56     9472.36    135.84 o 
  12   3   2     3017.14     2965.32     71.60 o 
  13   3   2      197.02      215.04     28.47 o 
  14   3   2        3.48       21.80     20.22 o 
  15   3   2     1098.08     1000.66     46.43 o 
  16   3   2     2021.83     2089.41     74.00 o 
  17   3   2       15.89       21.04     22.40 o 
 -17   4   2      407.67      404.10     52.04 o 
 -16   4   2      762.52      950.51     74.62 o 
 -15   4   2      934.02      946.90     46.82 o 
 -14   4   2     5526.06     5455.57     84.87 o 
 -13   4   2      657.32      700.44     36.66 o 
 -12   4   2      661.52      663.32     25.54 o 
 -11   4   2     1650.64     1662.72     32.77 o 
 -10   4   2     8173.21     8282.02     94.94 o 
  -9   4   2     7698.84     7686.59     84.40 o 
  -8   4   2       80.14      117.45     13.36 o 
  -7   4   2     4185.93     4155.26     45.74 o 
  -6   4   2      336.48      299.10     15.52 o 
  -5   4   2    39459.47    38892.13    335.00 o 
  -4   4   2       28.79       61.81      8.27 o 
  -3   4   2    32223.50    30602.86    200.60 o 
  -2   4   2       47.82       63.66      6.80 o 
  -1   4   2     8096.48     8393.56     94.34 o 
   0   4   2        1.99       45.53     12.15 o 
   1   4   2    18703.36    18418.60    156.21 o 
   2   4   2     6976.71     7295.64     65.91 o 
   3   4   2     5739.18     6136.17     65.66 o 
   4   4   2     1169.72     1246.23     26.70 o 
   5   4   2     2484.05     2591.57     35.11 o 
   6   4   2     4835.99     4800.59     56.38 o 
   7   4   2     8091.63     8141.60     90.65 o 
   8   4   2     1313.57     1291.05     28.27 o 
   9   4   2     7786.35     7667.68    103.85 o 
  10   4   2      858.70      906.76     32.99 o 
  11   4   2      492.27      520.13     20.15 o 
  12   4   2      101.99      137.71     20.19 o 
  13   4   2     2689.77     2611.18     72.97 o 
  14   4   2     2556.04     2512.43     71.77 o 
  15   4   2       36.68       27.67     19.83 o 
  16   4   2      419.79      446.84     84.30 o 
 -17   5   2       65.45      131.19     47.17 o 
 -16   5   2     1132.72     1238.39     85.13 o 
 -15   5   2       29.46      124.84    104.49 o 
 -14   5   2     2087.64     2081.88     64.13 o 
 -13   5   2     1288.07     1178.41     45.96 o 
 -12   5   2       20.64       22.63     11.42 o 
 -11   5   2     1033.37     1042.00     28.03 o 
 -10   5   2     1469.01     1444.20     40.80 o 
  -9   5   2     5146.60     5286.10     72.53 o 
  -8   5   2      733.81      791.71     26.76 o 
  -7   5   2      898.44      909.59     17.87 o 
  -6   5   2      246.07      285.92     21.39 o 
  -5   5   2    14988.96    15235.17    128.36 o 
  -4   5   2      154.90      117.87      9.63 o 
  -3   5   2     8732.24     8975.53     79.94 o 
  -2   5   2    10734.24    11030.08     94.05 o 
  -1   5   2      126.09      124.17     11.06 o 
   0   5   2      224.42      251.68     12.06 o 
   1   5   2     6931.74     7259.02     72.88 o 
   2   5   2     4248.88     4178.46     47.62 o 
   3   5   2     2579.84     2791.92     38.01 o 
   4   5   2       26.26       48.51      9.97 o 
   5   5   2      418.18      464.55     15.98 o 
   6   5   2    10090.82    10294.29    113.58 o 
   7   5   2     3829.41     3904.96     57.57 o 
   8   5   2     2051.10     2033.29     38.72 o 
   9   5   2     2714.71     2832.71     49.60 o 
  10   5   2      669.76      688.86     25.09 o 
  11   5   2      825.55      798.88     30.35 o 
  12   5   2     1078.67     1040.21     37.84 o 
  13   5   2      827.76      870.95     46.68 o 
  14   5   2      365.07      365.11     33.91 o 
  15   5   2      139.61      141.82     43.03 o 
  16   5   2        0.30      -27.44     35.66 o 
 -16   6   2      232.13      245.34     51.56 o 
 -15   6   2        1.97       12.47     33.49 o 
 -14   6   2     2629.34     2673.41     78.47 o 
 -13   6   2     1200.09     1317.97     51.83 o 
 -12   6   2      199.19      219.76     26.59 o 
 -11   6   2      235.18      214.39     25.49 o 
 -10   6   2     7091.20     7089.99    135.55 o 
  -9   6   2     4765.45     4859.56     77.62 o 
  -8   6   2      149.15      205.22     38.96 o 
  -7   6   2     1366.94     1311.02     25.41 o 
  -6   6   2      597.93      617.14     27.97 o 
  -5   6   2     9924.03     9707.33    107.48 o 
  -4   6   2     1835.67     1904.47     28.54 o 
  -3   6   2     9203.98     9262.33     91.97 o 
  -2   6   2      294.71      330.92     14.12 o 
  -1   6   2     1071.90     1136.56     22.06 o 
   0   6   2      797.01      921.19     39.00 o 
   1   6   2    16602.49    16590.32    160.54 o 
   2   6   2     2826.75     2951.97     46.16 o 
   3   6   2     4654.46     4922.55     62.96 o 
   4   6   2       56.13       98.61     16.90 o 
   5   6   2     2410.21     2385.72     39.46 o 
   6   6   2     1288.52     1333.72     30.37 o 
   7   6   2     2462.47     2514.45     45.34 o 
   8   6   2        0.58       12.21     11.60 o 
   9   6   2     5187.00     5059.15     78.89 o 
  10   6   2      243.20      328.94     24.58 o 
  11   6   2      228.44      241.19     20.43 o 
  12   6   2      230.03      238.41     27.96 o 
  13   6   2     1240.54     1316.69    183.21 o 
  14   6   2     3642.85     3565.79    155.00 o 
  15   6   2       47.83       46.54     38.18 o 
 -15   7   2      468.06      475.27     63.84 o 
 -14   7   2     1329.86     1331.34     83.98 o 
 -13   7   2      722.98      819.77     49.48 o 
 -12   7   2      855.11      870.80     46.20 o 
 -11   7   2      441.69      452.60     37.24 o 
 -10   7   2    11925.16    11868.74    219.58 o 
  -9   7   2     3643.76     3784.76     89.52 o 
  -8   7   2       65.82      206.67     71.66 o 
  -7   7   2       31.99       11.74     14.36 o 
  -6   7   2     6330.14     6224.95     88.62 o 
  -5   7   2      218.29      244.33     16.03 o 
  -4   7   2      140.94      171.11     12.72 o 
  -3   7   2      503.97      573.38     21.49 o 
  -2   7   2    12674.03    12622.44    134.84 o 
  -1   7   2        3.97       25.76     15.66 o 
   0   7   2      743.53      838.48     27.08 o 
   1   7   2     1469.92     1573.28     35.45 o 
   2   7   2    26121.82    25911.37    263.28 o 
   3   7   2       11.97       49.05     14.14 o 
   4   7   2       14.02       55.79     13.43 o 
   5   7   2       49.97       88.31     13.91 o 
   6   7   2     9776.03     9816.89    127.42 o 
   7   7   2     2278.41     2304.00     46.79 o 
   8   7   2      707.38      688.01     26.40 o 
   9   7   2     1746.43     1843.91     43.46 o 
  10   7   2     2572.41     2567.46     57.10 o 
  11   7   2      336.53      288.38     28.92 o 
  12   7   2       56.04       51.62     43.58 o 
  13   7   2     4806.87     4830.26    181.22 o 
  14   7   2      797.84      850.32     75.17 o 
 -13   8   2      138.73      123.28     31.53 o 
 -12   8   2      354.67      412.68     37.29 o 
 -11   8   2      390.68      349.11     33.49 o 
 -10   8   2       20.76       27.95     22.77 o 
  -9   8   2       55.10      109.41     26.63 o 
  -8   8   2      357.59      423.70     35.65 o 
  -7   8   2       82.32       95.27     21.45 o 
  -6   8   2      918.00      928.96     43.82 o 
  -5   8   2      515.81      558.73     31.56 o 
  -4   8   2       12.73       48.00     14.85 o 
  -3   8   2       61.01      153.00     36.95 o 
  -2   8   2     2616.95     2574.96     46.67 o 
  -1   8   2       85.82      126.83     16.14 o 
   0   8   2      377.65      342.66     19.88 o 
   1   8   2      192.63      252.44     30.96 o 
   2   8   2      554.77      553.16     24.15 o 
   3   8   2       32.02       44.78     15.36 o 
   4   8   2      454.71      520.45     23.76 o 
   5   8   2       47.84       36.91     13.27 o 
   6   8   2      959.72     1028.24     38.44 o 
   7   8   2      437.87      426.63     41.89 o 
   8   8   2       37.44       76.65     26.14 o 
   9   8   2     1854.12     1880.75     65.21 o 
  10   8   2        0.04       38.97     22.59 o 
  11   8   2      159.49      172.03     32.92 o 
  12   8   2        5.23       27.13     44.49 o 
 -12   9   2       35.94       58.98     28.54 o 
 -11   9   2       51.98       32.94     25.12 o 
 -10   9   2     2029.18     1961.68     75.74 o 
  -9   9   2      686.99      670.16     42.62 o 
  -8   9   2       15.00       -1.44     24.55 o 
  -7   9   2      159.03      174.80     30.72 o 
  -6   9   2     6401.79     6216.37    139.53 o 
  -5   9   2     2020.73     1942.35     66.82 o 
  -4   9   2       28.90       30.87     19.63 o 
  -3   9   2      489.39      567.59     40.91 o 
  -2   9   2    10494.64    10053.91    155.19 o 
  -1   9   2      486.68      557.80     29.15 o 
   0   9   2       10.42       48.62     19.24 o 
   1   9   2      114.63      206.81     29.57 o 
   2   9   2     4367.66     4153.45     71.42 o 
   3   9   2       17.31       51.04     19.90 o 
   4   9   2      197.83      212.15     23.45 o 
   5   9   2      733.76      737.19     32.74 o 
   6   9   2     5576.08     5524.41    130.38 o 
   7   9   2      124.73      149.00     25.32 o 
   8   9   2      140.71      175.84     31.80 o 
   9   9   2     2003.53     1970.52     72.40 o 
  10   9   2     1557.99     1414.54     62.34 o 
  -9  10   2      475.00      408.92     53.29 o 
  -8  10   2     1299.49     1421.91     65.86 o 
  -7  10   2      207.75      228.91     32.15 o 
  -6  10   2       43.07       65.70     28.71 o 
  -5  10   2     2167.05     2137.73     77.90 o 
  -4  10   2      641.69      613.30     38.88 o 
  -3  10   2      759.86      747.66     40.59 o 
  -2  10   2      485.24      454.50     35.62 o 
  -1  10   2     1672.71     1649.17     60.73 o 
   0  10   2     1274.05     1298.77     51.82 o 
   1  10   2      488.96      445.22     32.63 o 
   2  10   2       42.25       30.81     22.36 o 
   3  10   2      590.05      517.42     40.47 o 
   4  10   2      640.32      551.15     34.94 o 
   5  10   2     2020.76     1902.63     69.70 o 
   6  10   2     1702.96     1602.83     66.35 o 
   7  10   2       32.70       27.44     24.00 o 
   8  10   2        5.72       20.27     24.93 o 
  -5  11   2      944.61      905.69     64.15 o 
  -4  11   2       25.38       77.86     31.53 o 
  -3  11   2      634.41      661.55     59.47 o 
  -2  11   2      450.32      517.26     71.74 o 
  -1  11   2     1828.54     1746.05    103.52 o 
   0  11   2       12.26      -22.34     36.85 o 
   1  11   2      754.77      786.92     82.94 o 
   2  11   2        1.72      -43.67     43.67 o 
   3  11   2      735.87      610.30     84.95 o 
   4  11   2      614.20      564.74     65.45 o 
 -19   1   3     3981.73     3977.41    129.61 o 
 -18   1   3       19.58       46.97     21.77 o 
 -17   1   3      662.59      652.24     39.13 o 
 -16   1   3     2022.62     2128.15     53.96 o 
 -15   1   3     2550.57     2577.34     49.59 o 
 -14   1   3      448.04      475.90     29.44 o 
 -13   1   3     7203.52     7256.26     93.78 o 
 -12   1   3    19030.29    19247.66    197.02 o 
 -11   1   3     3117.51     3131.33     43.15 o 
 -10   1   3      173.36      130.80     10.01 o 
  -9   1   3      233.39      266.57     14.17 o 
  -8   1   3    53466.16    51837.45    371.16 o 
  -7   1   3    12867.46    12749.51    195.67 o 
  -6   1   3      830.00      942.72     16.63 o 
  -5   1   3      778.65      975.62     12.06 o 
  -4   1   3      368.81      378.47     11.65 o 
  -3   1   3     7043.37     7448.77     42.50 o 
  -2   1   3     1257.53     1295.62     10.43 o 
  -1   1   3     7705.72     7815.42     37.92 o 
   1   1   3      798.43      870.21      9.23 o 
   2   1   3      301.37      361.76      8.31 o 
   3   1   3     7894.49     8013.20     56.65 o 
   4   1   3   112638.32    95219.66    677.28 o 
   5   1   3     4034.89     4004.80     28.76 o 
   6   1   3     3402.71     3200.85     26.26 o 
   7   1   3      384.15      351.77     10.48 o 
   8   1   3    21151.53    20313.36    204.97 o 
   9   1   3     3720.35     3535.11     44.27 o 
  10   1   3     2622.48     2693.94     57.57 o 
  11   1   3    13355.31    13152.60    202.99 o 
  12   1   3     1176.51     1143.32     44.26 o 
  13   1   3      314.92      320.80     27.01 o 
  14   1   3        1.48       22.49     19.50 o 
  15   1   3     6434.98     6455.41    151.10 o 
  16   1   3       59.56       85.53     29.27 o 
  17   1   3        1.65       -4.93     23.62 o 
 -18   2   3      170.73      136.05     41.28 o 
 -17   2   3      436.84      443.63     34.28 o 
 -16   2   3     1582.72     1485.36     77.24 o 
 -15   2   3     4128.42     4118.41     68.64 o 
 -14   2   3      214.25      271.47     20.57 o 
 -13   2   3      174.23      200.92     19.89 o 
 -12   2   3     6441.76     6424.01     82.33 o 
 -11   2   3     3825.61     3778.60     51.29 o 
 -10   2   3      131.21      137.27     10.00 o 
  -9   2   3     3547.87     3549.28     45.27 o 
  -8   2   3      154.07      139.71      7.96 o 
  -7   2   3    31685.82    32151.74    276.89 o 
  -6   2   3    10265.75    10667.12     75.93 o 
  -5   2   3     5218.66     4989.28     42.01 o 
  -4   2   3     2131.51     2219.61     27.52 o 
  -3   2   3    32611.57    30562.54    234.46 o 
  -2   2   3    12258.29    11805.28     76.93 o 
  -1   2   3    31971.24    30708.93    175.12 o 
   0   2   3    24538.01    24399.44    144.63 o 
   1   2   3     1829.65     1903.68     26.77 o 
   2   2   3    13405.29    13618.40    118.80 o 
   3   2   3    14824.12    14514.35     99.19 o 
   4   2   3    17770.21    18072.69    125.14 o 
   5   2   3     1723.70     1568.90     23.78 o 
   6   2   3     1872.80     2100.50     26.70 o 
   7   2   3     5260.60     5098.50     49.03 o 
   8   2   3    11836.79    11941.66    148.94 o 
   9   2   3      190.86      170.38     18.94 o 
  10   2   3      564.84      544.14     26.18 o 
  11   2   3    10418.52    10429.37    173.69 o 
  12   2   3     3598.98     3421.17    103.18 o 
  13   2   3       85.62       88.98     21.23 o 
  14   2   3       24.23       37.67     19.82 o 
  15   2   3      130.33      145.21     27.18 o 
  16   2   3     2278.24     2230.26     85.46 o 
  17   2   3       53.19      103.73     29.09 o 
 -18   3   3      444.09      491.27     61.56 o 
 -17   3   3      126.98      125.79     36.78 o 
 -16   3   3     1603.86     1620.21     74.04 o 
 -15   3   3     1847.81     1918.53     45.00 o 
 -14   3   3     1515.88     1581.98     37.74 o 
 -13   3   3     1450.26     1521.05     34.42 o 
 -12   3   3     5652.11     5690.17     76.60 o 
 -11   3   3      577.71      589.38     20.54 o 
 -10   3   3      261.08      284.84     15.36 o 
  -9   3   3     3767.48     3689.06     44.08 o 
  -8   3   3       39.73       32.61      9.46 o 
  -7   3   3     7305.37     7226.64     66.79 o 
  -6   3   3     1952.17     1905.80     30.11 o 
  -5   3   3    16198.14    16282.62     99.98 o 
  -4   3   3     5081.03     4958.54     45.78 o 
  -3   3   3    32103.34    30161.85    149.41 o 
  -2   3   3      237.35      300.97      7.65 o 
  -1   3   3    27153.23    26769.76    332.33 o 
   0   3   3     3155.38     3209.48     34.81 o 
   1   3   3    10014.57    10008.75     75.81 o 
   2   3   3      205.17      222.57      8.11 o 
   3   3   3     1311.84     1339.68     19.35 o 
   4   3   3     1996.05     1779.12     23.76 o 
   5   3   3     3639.32     3857.44     46.88 o 
   6   3   3     4973.76     5152.93     71.31 o 
   7   3   3     4453.09     4349.76     50.84 o 
   8   3   3    10193.45    10505.29    106.26 o 
   9   3   3     1250.49     1245.89     25.55 o 
  10   3   3     3302.44     3239.20     47.02 o 
  11   3   3     3381.37     3503.53     90.92 o 
  12   3   3      202.72      278.81     38.83 o 
  13   3   3      501.84      470.49     32.76 o 
  14   3   3      633.98      703.62     39.38 o 
  15   3   3      310.05      461.08     50.38 o 
  16   3   3      121.35      155.96     30.52 o 
 -18   4   3       28.85       67.46     37.30 o 
 -17   4   3        1.57      123.65     87.98 o 
 -16   4   3     1830.42     1927.97     93.28 o 
 -15   4   3      571.72      614.10     36.54 o 
 -14   4   3     2362.08     2322.15     54.11 o 
 -13   4   3      654.19      706.76     24.98 o 
 -12   4   3     1367.77     1365.42     30.22 o 
 -11   4   3     2551.33     2587.53     42.19 o 
 -10   4   3     1348.11     1357.33     34.45 o 
  -9   4   3     2353.08     2283.75     32.37 o 
  -8   4   3     1637.54     1744.09     24.82 o 
  -7   4   3     2617.90     2693.79     30.49 o 
  -6   4   3     3386.56     3648.16     43.11 o 
  -5   4   3    18211.44    17528.50    132.63 o 
  -4   4   3     8271.36     8760.44     62.31 o 
  -3   4   3    27767.94    26744.78    165.61 o 
  -2   4   3       24.77       57.08      4.65 o 
  -1   4   3    31267.11    31856.80    252.05 o 
   0   4   3      248.84      293.68     11.16 o 
   1   4   3     5762.02     5542.03     52.17 o 
   2   4   3      684.10      816.59     15.77 o 
   3   4   3     4018.66     4599.05     49.33 o 
   4   4   3      401.92      447.06     13.68 o 
   5   4   3      200.53      225.00     15.50 o 
   6   4   3     6286.04     6338.93     71.35 o 
   7   4   3     7523.26     7553.03     98.72 o 
   8   4   3     4923.52     4880.34     64.64 o 
   9   4   3     1758.85     1810.58     34.78 o 
  10   4   3     1034.50     1055.51     26.61 o 
  11   4   3     2195.89     2246.93     55.89 o 
  12   4   3     2792.18     2679.88     68.44 o 
  13   4   3        5.04       26.73     19.56 o 
  14   4   3        1.64       -6.96     17.65 o 
  15   4   3      995.20      941.24     51.20 o 
  16   4   3      342.93      316.29     48.08 o 
 -17   5   3     1352.37     1313.77     81.42 o 
 -16   5   3      233.13      288.67     46.21 o 
 -15   5   3      197.49      217.38     26.01 o 
 -14   5   3     2417.91     2518.15     71.71 o 
 -13   5   3     1820.77     1762.45     53.75 o 
 -12   5   3      124.21       95.98     28.18 o 
 -11   5   3     1782.93     1745.97     41.10 o 
 -10   5   3    13332.94    13194.64    141.35 o 
  -9   5   3     9643.34     9700.14    102.23 o 
  -8   5   3       76.68       88.78     11.72 o 
  -7   5   3     3147.99     3122.09     44.90 o 
  -6   5   3     2423.70     2361.71     43.68 o 
  -5   5   3    31581.73    30251.99    216.61 o 
  -4   5   3     3331.38     3332.42     34.03 o 
  -3   5   3    22447.47    22953.30    218.46 o 
  -2   5   3      190.67      214.99      8.71 o 
  -1   5   3     5295.80     5364.53     52.74 o 
   0   5   3     4860.82     5111.62     60.30 o 
   1   5   3    35455.80    35341.02    289.43 o 
   2   5   3     2856.47     2795.54     37.04 o 
   3   5   3     1269.90     1358.05     27.84 o 
   4   5   3      468.98      511.62     16.08 o 
   5   5   3     7859.39     8092.35     90.99 o 
   6   5   3     9855.83     9976.14    113.29 o 
   7   5   3     1694.84     1700.60     34.66 o 
   8   5   3      284.03      324.20     18.19 o 
   9   5   3     6101.44     6150.23     86.97 o 
  10   5   3     1122.96     1140.40     33.83 o 
  11   5   3      102.02      144.98     25.34 o 
  12   5   3      671.34      653.12     33.86 o 
  13   5   3     2199.02     2134.52     73.46 o 
  14   5   3     2913.81     2932.16     88.08 o 
  15   5   3        0.61        2.03     25.55 o 
 -16   6   3       17.60       14.42     34.39 o 
 -15   6   3      904.69      814.23     55.10 o 
 -14   6   3     1489.30     1622.64     60.55 o 
 -13   6   3       17.20        1.04     18.01 o 
 -12   6   3       35.93       86.48     26.87 o 
 -11   6   3      101.03      141.32     23.50 o 
 -10   6   3     7617.87     7641.28    147.99 o 
  -9   6   3     8345.35     8153.92    147.10 o 
  -8   6   3      315.70      276.96     23.53 o 
  -7   6   3        5.20       -6.09     13.82 o 
  -6   6   3    15154.90    14728.80    203.83 o 
  -5   6   3     1623.51     1533.65     40.38 o 
  -4   6   3       19.91       41.10      6.71 o 
  -3   6   3     1310.78     1392.53     22.32 o 
  -2   6   3     8488.09     8751.04     86.44 o 
  -1   6   3       14.16       15.99      8.89 o 
   0   6   3        2.34       40.34     15.67 o 
   1   6   3     4125.44     4038.52     54.04 o 
   2   6   3    27228.89    27227.48    280.95 o 
   3   6   3      811.79      840.29     21.27 o 
   4   6   3      451.95      459.45     31.78 o 
   5   6   3     1018.71     1046.68     27.55 o 
   6   6   3     5825.32     5953.91     81.70 o 
   7   6   3      675.06      712.76     26.07 o 
   8   6   3      260.60      322.55     25.35 o 
   9   6   3      420.44      403.35     29.85 o 
  10   6   3     2266.70     2277.68     48.16 o 
  11   6   3       14.00       69.00     23.41 o 
  12   6   3        0.06        7.96     19.84 o 
  13   6   3     4308.00     4060.49    154.20 o 
  14   6   3      754.55      697.69     73.12 o 
 -15   7   3      105.72      215.07     51.27 o 
 -14   7   3       87.29      166.94     52.94 o 
 -13   7   3      525.19      505.81     39.16 o 
 -12   7   3        0.01       13.04     27.44 o 
 -11   7   3       77.08       70.41     24.52 o 
 -10   7   3      922.48     1081.40     60.82 o 
  -9   7   3     2453.78     2323.27     73.38 o 
  -8   7   3       23.88       76.97     24.31 o 
  -7   7   3       24.37       48.82     17.71 o 
  -6   7   3     2015.82     1964.63     58.18 o 
  -5   7   3     1102.95     1123.54     39.82 o 
  -4   7   3        5.92       30.60     15.19 o 
  -3   7   3     3365.19     3329.16     46.53 o 
  -2   7   3      367.19      371.69     16.36 o 
  -1   7   3      155.44      207.40     16.01 o 
   0   7   3       40.70      117.00     24.75 o 
   1   7   3     4318.75     4116.48     59.05 o 
   2   7   3     1402.40     1482.42     33.92 o 
   3   7   3      358.29      345.88     18.32 o 
   4   7   3       31.10       97.40     14.94 o 
   5   7   3     1660.53     1678.68     37.11 o 
   6   7   3     1185.74     1183.61     35.48 o 
   7   7   3      363.08      391.36     21.71 o 
   8   7   3        4.00       39.89     15.17 o 
   9   7   3      175.57      160.79     17.55 o 
  10   7   3      129.08      169.59     18.66 o 
  11   7   3      404.46      383.99     36.27 o 
  12   7   3        5.66       -3.37     26.40 o 
  13   7   3       47.66       45.11     45.50 o 
 -14   8   3     1738.41     1593.75     99.64 o 
 -13   8   3      768.17      741.89     56.33 o 
 -12   8   3      256.15      294.64     33.89 o 
 -11   8   3      279.64      215.89     29.02 o 
 -10   8   3     5583.79     5817.95    136.77 o 
  -9   8   3     2289.55     2322.94     85.99 o 
  -8   8   3      431.74      480.02     39.57 o 
  -7   8   3     1368.78     1329.46     49.51 o 
  -6   8   3    10588.26    10590.86    192.38 o 
  -5   8   3       29.06       61.29     25.16 o 
  -4   8   3        6.10       36.64     17.69 o 
  -3   8   3      836.53      834.47     27.98 o 
  -2   8   3    12765.02    12313.99    143.05 o 
  -1   8   3      284.45      290.37     19.26 o 
   0   8   3      287.42      304.77     21.47 o 
   1   8   3     1636.68     1562.47     46.63 o 
   2   8   3    23845.04    23067.38    263.91 o 
   3   8   3      246.36      273.90     22.99 o 
   4   8   3     1024.89      934.68     28.25 o 
   5   8   3     2844.24     2808.83     57.60 o 
   6   8   3     7560.31     7609.43    115.56 o 
   7   8   3      638.29      594.44     26.65 o 
   8   8   3      718.77      795.66     37.09 o 
   9   8   3     1508.05     1462.56     65.01 o 
  10   8   3     1901.71     1802.93     81.61 o 
  11   8   3      473.61      265.37    123.76 o 
  12   8   3      350.67      222.61     41.45 o 
 -12   9   3      152.40      153.44     44.61 o 
 -11   9   3       73.14      118.17     29.34 o 
 -10   9   3      124.38      157.04     32.40 o 
  -9   9   3      262.19      351.59     36.84 o 
  -8   9   3     1153.43     1220.28     54.98 o 
  -7   9   3      185.11      217.11     30.01 o 
  -6   9   3      179.70      220.18     30.15 o 
  -5   9   3     1704.04     1641.65     57.40 o 
  -4   9   3     1942.36     1882.95     61.34 o 
  -3   9   3     1453.98     1521.23     54.62 o 
  -2   9   3     1367.52     1302.13     51.37 o 
  -1   9   3     1003.93      971.47     54.45 o 
   0   9   3     1258.46     1199.00     38.50 o 
   1   9   3     2302.22     2218.51     54.94 o 
   2   9   3      162.90      219.11     19.69 o 
   3   9   3       54.26       91.10     14.79 o 
   4   9   3      831.13      816.53     30.69 o 
   5   9   3      244.40      267.65     24.91 o 
   6   9   3     1939.70     1917.73     56.33 o 
   7   9   3       10.05        4.27     19.17 o 
   8   9   3      102.68      168.59     29.91 o 
   9   9   3     2148.48     2158.69     77.08 o 
  10   9   3      776.50      781.07     75.77 o 
  -9  10   3      202.76      196.45     35.56 o 
  -8  10   3      100.83      101.52     38.00 o 
  -7  10   3      103.29      105.19     27.22 o 
  -6  10   3     2024.71     2038.73     77.57 o 
  -5  10   3      736.75      775.95     45.84 o 
  -4  10   3       17.83       19.01     20.54 o 
  -3  10   3      877.99      931.43     62.50 o 
  -2  10   3     4293.68     4197.95    107.97 o 
  -1  10   3      955.14      912.28     44.55 o 
   0  10   3       90.40      119.59     25.61 o 
   1  10   3      247.38      239.76     26.63 o 
   2  10   3      541.51      492.57     38.79 o 
   3  10   3      256.46      271.21     40.22 o 
   4  10   3       28.80       55.67     38.29 o 
   5  10   3      614.84      547.44     55.46 o 
   6  10   3     1823.73     1682.10     67.54 o 
   7  10   3      228.88      282.86     73.28 o 
  -5  11   3      629.77      573.47     54.79 o 
  -4  11   3      155.98      120.17     34.44 o 
  -3  11   3      939.14     1002.54     60.10 o 
  -2  11   3        0.36       55.31     55.59 o 
  -1  11   3     1703.48     1735.59    112.28 o 
   0  11   3      352.22      380.67     57.41 o 
   1  11   3      543.94      476.38    108.35 o 
   2  11   3        3.31        1.99     28.60 o 
   3  11   3      446.53      465.10     60.00 o 
   4  11   3      590.02      580.29     67.31 o 
 -19   0   4     6118.52     6208.22    339.35 o 
 -18   0   4       22.41        9.16     68.90 o 
 -17   0   4      513.51      555.26     44.42 o 
 -16   0   4     3748.98     3727.56     93.87 o 
 -15   0   4     4025.75     3897.78     90.51 o 
 -14   0   4     1006.14     1068.71     43.36 o 
 -13   0   4    11197.68    11272.40    182.05 o 
 -12   0   4    16899.53    17125.85    277.43 o 
 -11   0   4     1199.21     1350.36     34.00 o 
 -10   0   4      541.72      532.22     19.86 o 
  -9   0   4     3776.10     3799.53    108.13 o 
  -8   0   4   133991.97   116452.90   1282.38 o 
  -7   0   4    31355.48    30533.62    473.12 o 
  -6   0   4     2006.90     2237.13     72.03 o 
  -5   0   4       55.47       62.50      9.14 o 
  -4   0   4    76377.91    65842.59    600.05 o 
  -3   0   4    34259.20    33024.32    290.45 o 
  -2   0   4    16129.85    15306.19    309.81 o 
  -1   0   4     2383.05     2527.36     25.59 o 
   0   0   4     7808.74     7243.97    141.72 o 
   1   0   4      164.06      168.27      8.13 o 
   2   0   4    21422.79    20828.19    120.90 o 
   3   0   4    20881.71    19664.55    241.94 o 
   4   0   4   104748.85    84477.59    994.72 o 
   5   0   4     5783.69     5411.00     94.91 o 
   6   0   4     4262.87     4528.03     89.52 o 
   7   0   4     4551.80     4867.11    117.43 o 
   8   0   4    15559.55    15301.94    296.60 o 
   9   0   4     3018.20     2802.36    145.59 o 
  10   0   4     1764.12     1812.99    105.32 o 
  11   0   4     4686.12     4793.03    236.79 o 
  12   0   4     6450.48     6227.92    305.59 o 
  13   0   4       41.24       35.23     27.16 o 
  14   0   4      401.37      387.60     49.55 o 
  15   0   4    13943.61    13894.37    397.69 o 
  16   0   4      229.97      323.83     65.50 o 
  17   0   4       61.55       30.73     33.08 o 
 -19   1   4      208.00      265.53     71.56 o 
 -18   1   4       31.38        5.30     17.42 o 
 -17   1   4       13.48       47.40     18.97 o 
 -16   1   4      251.35      315.38     32.95 o 
 -15   1   4     4007.33     4016.96     70.30 o 
 -14   1   4       82.33      137.79     17.09 o 
 -13   1   4       20.81       18.34      9.97 o 
 -12   1   4     3063.94     3162.24     55.80 o 
 -11   1   4      535.90      528.29     30.99 o 
 -10   1   4     1246.94     1309.24     21.72 o 
  -9   1   4     3244.85     3067.69     36.47 o 
  -8   1   4      681.50      754.78     24.68 o 
  -7   1   4     9142.17     9621.89    100.51 o 
  -6   1   4     1773.97     1876.39     21.94 o 
  -5   1   4      611.54      569.91     10.24 o 
  -4   1   4     5787.74     6508.21     49.18 o 
  -3   1   4    32462.57    31644.68    163.28 o 
  -2   1   4    13794.50    13918.84    111.62 o 
  -1   1   4    16194.40    16103.37     83.99 o 
   0   1   4     1985.37     2016.06     18.46 o 
   1   1   4     1799.41     1804.36     15.60 o 
   2   1   4      762.36      741.60      9.59 o 
   3   1   4    14386.56    14675.20     81.88 o 
   4   1   4     5197.83     5562.86     40.52 o 
   5   1   4      429.41      436.35     15.60 o 
   6   1   4       59.51      110.10     12.00 o 
   7   1   4       13.80       15.65      5.23 o 
   8   1   4     3465.43     3446.57     65.25 o 
   9   1   4     1001.93     1050.51     34.11 o 
  10   1   4       13.95       48.91     34.72 o 
  11   1   4     3908.84     3886.32     82.96 o 
  12   1   4      264.78      334.64     27.23 o 
  13   1   4      110.37       97.57     20.60 o 
  14   1   4       65.88       99.80     23.35 o 
  15   1   4       51.77       66.24     28.71 o 
  16   1   4     1689.65     1663.76     70.96 o 
  17   1   4       23.52       71.77     26.89 o 
 -19   2   4     1801.14     1694.18    102.45 o 
 -18   2   4        0.28       61.46     35.13 o 
 -17   2   4       16.31        0.59     12.37 o 
 -16   2   4     2159.28     2004.81     47.97 o 
 -15   2   4     3872.31     3877.85     67.02 o 
 -14   2   4        2.99       11.49     10.17 o 
 -13   2   4      476.33      483.73     18.83 o 
 -12   2   4    16441.11    16785.96    202.42 o 
 -11   2   4      784.16      798.64     32.23 o 
 -10   2   4      344.76      371.63     14.53 o 
  -9   2   4      373.41      393.70     13.99 o 
  -8   2   4    19607.06    19500.51    151.60 o 
  -7   2   4     3646.01     3643.88     38.47 o 
  -6   2   4     5786.78     6206.69     54.18 o 
  -5   2   4       77.31       65.72      3.57 o 
  -4   2   4    29686.76    27913.12    166.82 o 
  -3   2   4    12679.83    13027.26    113.92 o 
  -2   2   4      604.73      681.14      8.04 o 
  -1   2   4    48671.74    46545.90    322.50 o 
   0   2   4    14027.63    13781.43    108.16 o 
   1   2   4     2015.66     2192.35     24.52 o 
   2   2   4     4489.42     4596.06     66.01 o 
   3   2   4     4227.60     4298.55     40.31 o 
   4   2   4    38662.37    37749.84    316.68 o 
   5   2   4      463.04      631.27     11.40 o 
   6   2   4      721.83      751.25     12.95 o 
   7   2   4     3502.41     3612.56     55.09 o 
   8   2   4    17083.63    16576.54    242.59 o 
   9   2   4      545.17      530.50     26.64 o 
  10   2   4       77.12      103.80     22.41 o 
  11   2   4     5355.13     5336.14    108.11 o 
  12   2   4      848.81      807.43     39.84 o 
  13   2   4       74.15       75.40     23.07 o 
  14   2   4       58.28       92.50     24.00 o 
  15   2   4     3335.17     3488.08    103.97 o 
  16   2   4        8.89       29.16     24.03 o 
 -18   3   4        8.52       24.60     33.41 o 
 -17   3   4      441.05      386.02     51.66 o 
 -16   3   4     2887.23     2879.53     59.31 o 
 -15   3   4     4450.42     4453.31     74.33 o 
 -14   3   4       49.27       91.79     16.86 o 
 -13   3   4       35.62       38.38     15.97 o 
 -12   3   4     7269.33     7363.15     91.22 o 
 -11   3   4     3378.22     3297.03     47.57 o 
 -10   3   4     2209.52     2288.76     33.76 o 
  -9   3   4     4402.58     4311.63     47.10 o 
  -8   3   4     1023.78     1028.51     16.29 o 
  -7   3   4    11881.09    12187.20     90.31 o 
  -6   3   4     6846.38     6574.54     46.29 o 
  -5   3   4    27359.56    26066.88    223.32 o 
  -4   3   4     1024.27     1120.48     22.49 o 
  -3   3   4    28974.13    26768.54    383.45 o 
  -2   3   4     2523.42     2584.85     46.20 o 
  -1   3   4    61199.86    56916.87    535.92 o 
   0   3   4      317.46      384.37      9.79 o 
   1   3   4    13803.54    13701.48    101.35 o 
   2   3   4     2054.52     2208.51     25.48 o 
   3   3   4    22874.08    22965.71    184.75 o 
   4   3   4     2928.90     2972.40     40.96 o 
   5   3   4     1039.58     1112.42     19.63 o 
   6   3   4      196.21      258.03     11.60 o 
   7   3   4     7337.72     7440.88     91.15 o 
   8   3   4    14195.20    14143.91    134.86 o 
   9   3   4       29.97       27.79      8.20 o 
  10   3   4     1531.48     1520.96     46.86 o 
  11   3   4     4671.35     4544.93     94.71 o 
  12   3   4     3579.95     3667.50     89.39 o 
  13   3   4      790.09      782.74     40.52 o 
  14   3   4       25.56       13.71     19.14 o 
  15   3   4      776.76      726.45     45.44 o 
  16   3   4      925.09      923.29     52.91 o 
 -18   4   4      884.76      858.10     82.38 o 
 -17   4   4      659.76      610.25     58.75 o 
 -16   4   4       63.00      156.61     27.39 o 
 -15   4   4     1021.02      983.60     44.77 o 
 -14   4   4     2186.93     2190.99     62.62 o 
 -13   4   4     1870.04     1876.97     39.03 o 
 -12   4   4     1853.15     1856.50     34.98 o 
 -11   4   4     2693.17     2620.41     43.17 o 
 -10   4   4     5830.74     5814.47     67.06 o 
  -9   4   4     6509.95     6637.79     67.20 o 
  -8   4   4       66.34       53.53      5.39 o 
  -7   4   4     1318.29     1319.21     16.65 o 
  -6   4   4      715.74      652.33     16.51 o 
  -5   4   4    30744.04    29287.67    360.43 o 
  -4   4   4      365.40      346.30      9.05 o 
  -3   4   4    31121.20    29823.68    166.50 o 
  -2   4   4      315.88      333.26      8.39 o 
  -1   4   4    19609.67    19472.28    140.38 o 
   0   4   4        1.95       11.24      6.17 o 
   1   4   4    40458.93    39250.94    291.14 o 
   2   4   4     4253.88     4249.06     47.36 o 
   3   4   4      113.06      112.03      9.10 o 
   4   4   4      472.64      562.77     14.46 o 
   5   4   4     6420.39     6376.44     70.99 o 
   6   4   4     8015.84     8071.14     98.20 o 
   7   4   4     1984.11     2092.75     46.33 o 
   8   4   4     4199.98     4364.83     60.26 o 
   9   4   4     1314.35     1331.39     37.86 o 
  10   4   4     2247.08     2240.09     46.78 o 
  11   4   4      847.32      804.76     38.39 o 
  12   4   4      259.73      238.36     26.13 o 
  13   4   4     1070.65     1083.41     48.96 o 
  14   4   4      657.90      683.19     44.37 o 
  15   4   4        7.10       64.23     57.21 o 
 -17   5   4      413.99      488.80     60.30 o 
 -16   5   4     2467.19     2304.21     85.14 o 
 -15   5   4      196.10      226.66     27.03 o 
 -14   5   4     1877.31     1764.55     57.32 o 
 -13   5   4     1349.48     1355.52     51.37 o 
 -12   5   4      225.38      243.86     29.06 o 
 -11   5   4      540.86      611.93     31.61 o 
 -10   5   4     3662.98     3762.10     82.57 o 
  -9   5   4     1848.07     1809.02     49.72 o 
  -8   5   4       96.81      136.13     17.88 o 
  -7   5   4      998.90     1047.41     33.24 o 
  -6   5   4     2639.43     2648.30     53.52 o 
  -5   5   4    13379.50    12786.46    231.61 o 
  -4   5   4       70.67       80.92      6.74 o 
  -3   5   4     2801.82     2658.54     31.36 o 
  -2   5   4     1794.38     1792.76     21.80 o 
  -1   5   4     2418.04     2478.81     40.45 o 
   0   5   4       55.75       71.68      9.77 o 
   1   5   4    13617.33    13937.58    128.79 o 
   2   5   4     2475.60     2415.69     34.39 o 
   3   5   4     1452.40     1534.62     29.11 o 
   4   5   4      382.73      431.43     16.74 o 
   5   5   4     1319.67     1400.92     29.25 o 
   6   5   4     4584.30     4816.50     67.86 o 
   7   5   4     3328.49     3371.62     57.88 o 
   8   5   4      511.64      466.30     20.61 o 
   9   5   4       26.74       88.71     21.92 o 
  10   5   4     2786.64     2669.08     50.14 o 
  11   5   4      145.58      174.83     26.40 o 
  12   5   4     1584.44     1587.31     59.68 o 
  13   5   4      586.31      692.78     43.67 o 
  14   5   4      439.30      381.02     42.06 o 
  15   5   4      268.95      374.92     82.66 o 
 -16   6   4        3.55       32.66     47.89 o 
 -15   6   4      153.55      216.64     29.56 o 
 -14   6   4      286.60      346.20     42.12 o 
 -13   6   4     1321.43     1354.07     52.60 o 
 -12   6   4      415.95      479.34     42.59 o 
 -11   6   4      541.66      561.95     45.24 o 
 -10   6   4     6315.26     6358.27    131.78 o 
  -9   6   4     3637.70     3627.61     95.71 o 
  -8   6   4      589.94      678.31     50.29 o 
  -7   6   4     1356.44     1407.11     42.35 o 
  -6   6   4      602.35      659.82     54.32 o 
  -5   6   4    12330.21    12208.44    179.72 o 
  -4   6   4     1389.99     1336.61     47.31 o 
  -3   6   4     5258.21     5163.45     85.13 o 
  -2   6   4        0.68       53.57      8.21 o 
  -1   6   4     3672.13     3753.36     45.23 o 
   0   6   4      386.33      340.10     16.85 o 
   1   6   4    24378.67    24234.63    258.06 o 
   2   6   4     4035.23     4190.70     64.56 o 
   3   6   4      450.45      428.14     17.08 o 
   4   6   4       24.57       73.44     24.25 o 
   5   6   4     5926.47     5886.33     81.12 o 
   6   6   4     5051.62     5313.91     82.30 o 
   7   6   4      122.98      163.06     16.99 o 
   8   6   4       25.28       14.03     13.57 o 
   9   6   4     1633.73     1594.16     39.14 o 
  10   6   4      584.24      575.48     25.61 o 
  11   6   4        7.11       18.69     18.27 o 
  12   6   4      605.45      577.73     42.34 o 
  13   6   4      502.67      466.54     51.28 o 
  14   6   4      709.16      766.03     74.31 o 
 -15   7   4      321.94      384.12     73.07 o 
 -14   7   4     2005.25     1932.35     74.57 o 
 -13   7   4      527.00      612.33     40.78 o 
 -12   7   4      431.94      416.73     33.57 o 
 -11   7   4     1688.38     1759.04     62.95 o 
 -10   7   4    12138.07    12368.02    233.69 o 
  -9   7   4     1368.23     1384.12     49.67 o 
  -8   7   4       25.53       43.18     19.49 o 
  -7   7   4      115.13      239.87     28.66 o 
  -6   7   4    20750.55    20491.25    310.27 o 
  -5   7   4     1401.55     1392.86     46.31 o 
  -4   7   4       11.46       70.20     37.19 o 
  -3   7   4      159.89      171.66     19.73 o 
  -2   7   4     3769.58     3791.42     49.55 o 
  -1   7   4     1237.90     1199.18     25.29 o 
   0   7   4      375.86      441.14     17.48 o 
   1   7   4      751.62      790.21     26.45 o 
   2   7   4    18762.28    18456.88    208.28 o 
   3   7   4        2.91       14.91     11.19 o 
   4   7   4      514.26      523.46     21.81 o 
   5   7   4     5987.50     6065.58     92.58 o 
   6   7   4    12068.09    12106.21    156.71 o 
   7   7   4     1583.36     1561.55     41.37 o 
   8   7   4      488.47      538.82     25.56 o 
   9   7   4      669.45      648.78     34.02 o 
  10   7   4      864.50      811.58     33.17 o 
  11   7   4      488.62      490.77     39.35 o 
  12   7   4       80.18       45.91     26.03 o 
  13   7   4     3682.05     3566.73    208.71 o 
 -14   8   4       76.46       66.55     41.90 o 
 -13   8   4      217.00      289.88     37.90 o 
 -12   8   4      432.63      407.43     36.59 o 
 -11   8   4        4.59       16.63     21.30 o 
 -10   8   4       86.35      282.19     72.46 o 
  -9   8   4      624.98      669.17     40.86 o 
  -8   8   4      485.58      469.48     33.77 o 
  -7   8   4      457.66      518.26     49.23 o 
  -6   8   4     1200.72     1378.03     55.56 o 
  -5   8   4       53.45       78.35     22.57 o 
  -4   8   4      640.50      706.89     34.02 o 
  -3   8   4       81.71       69.36     24.02 o 
  -2   8   4       39.27       99.71     27.16 o 
  -1   8   4      356.74      368.65     25.08 o 
   0   8   4       39.98       77.80     27.79 o 
   1   8   4      103.49      179.00     36.05 o 
   2   8   4     4111.95     4210.67     70.63 o 
   3   8   4      576.22      537.51     24.47 o 
   4   8   4      378.43      392.50     29.71 o 
   5   8   4      103.31      143.53     18.17 o 
   6   8   4      444.42      469.35     26.58 o 
   7   8   4       37.17       65.53     18.64 o 
   8   8   4       48.11       29.90     13.31 o 
   9   8   4      266.42      269.69     25.15 o 
  10   8   4       38.40      154.46     99.26 o 
  11   8   4      624.03      706.66     66.32 o 
 -12   9   4        2.34       -0.94     20.95 o 
 -11   9   4       89.23      117.89     31.20 o 
 -10   9   4     3001.16     3029.35    107.67 o 
  -9   9   4      237.13      292.12     32.38 o 
  -8   9   4       84.55       59.34     23.58 o 
  -7   9   4       14.49       64.12     23.59 o 
  -6   9   4     4909.91     4981.54    123.78 o 
  -5   9   4     1454.35     1376.93     53.10 o 
  -4   9   4      500.47      580.98     36.75 o 
  -3   9   4       26.02       40.52     21.79 o 
  -2   9   4     8511.24     8475.19    162.91 o 
  -1   9   4      346.84      361.84     35.12 o 
   0   9   4        4.73       -0.40     13.20 o 
   1   9   4      614.00      584.22     28.96 o 
   2   9   4     4764.45     4617.61     80.45 o 
   3   9   4      302.09      282.75     20.52 o 
   4   9   4       84.64      114.22     16.90 o 
   5   9   4      904.49      970.29     36.89 o 
   6   9   4     2389.34     2277.96     63.32 o 
   7   9   4        4.39       17.31     20.53 o 
   8   9   4      226.07      315.80     42.14 o 
   9   9   4     2105.46     2106.87    104.26 o 
  -9  10   4      732.95      705.46     49.48 o 
  -8  10   4     1001.00     1075.12     54.12 o 
  -7  10   4      798.95      794.84     49.09 o 
  -6  10   4      174.22      251.03     34.96 o 
  -5  10   4     1311.37     1265.34     59.10 o 
  -4  10   4      976.02      881.01     46.51 o 
  -3  10   4     2069.82     1989.32     79.24 o 
  -2  10   4      161.91      222.53     41.59 o 
  -1  10   4     1784.15     1671.05     64.13 o 
   0  10   4      553.14      432.99     34.80 o 
   1  10   4     1474.64     1444.74     64.36 o 
   2  10   4        4.91       45.49     28.80 o 
   3  10   4      211.12      195.95     38.62 o 
   4  10   4      408.67      416.92     65.81 o 
   5  10   4     1084.12     1043.61     64.24 o 
   6  10   4      392.48      406.09     41.52 o 
   7  10   4        0.06      -19.77     26.15 o 
  -5  11   4      461.08      372.27     41.34 o 
  -4  11   4        0.23       43.14     27.95 o 
  -3  11   4     1250.54     1206.03     70.53 o 
  -2  11   4      746.67      675.45     56.50 o 
  -1  11   4     2001.92     1861.85    115.83 o 
   0  11   4      155.17       93.28     41.57 o 
   1  11   4      475.57      545.28    112.84 o 
   2  11   4      175.36      235.21    108.81 o 
   3  11   4     1224.04     1181.00     85.79 o 
 -19   1   5     4730.56     4721.74    177.29 o 
 -18   1   5        0.08       11.75     16.31 o 
 -17   1   5      245.74      257.38     24.14 o 
 -16   1   5     3192.17     3117.00     72.77 o 
 -15   1   5     4517.72     4584.60     74.90 o 
 -14   1   5       64.69       75.80     12.91 o 
 -13   1   5     1738.22     1701.60     33.53 o 
 -12   1   5    14113.86    14210.97    188.49 o 
 -11   1   5      262.82      267.07     12.74 o 
 -10   1   5     1274.87     1358.77     22.33 o 
  -9   1   5     6078.17     5892.10    105.27 o 
  -8   1   5    61734.38    57833.39    537.70 o 
  -7   1   5       78.13       71.67      7.96 o 
  -6   1   5     1416.51     1527.27     16.92 o 
  -5   1   5     3865.72     3859.25     39.25 o 
  -4   1   5    40738.87    38619.66    214.24 o 
  -3   1   5    24489.25    25138.67    134.15 o 
  -2   1   5      582.59      582.86      8.69 o 
  -1   1   5     4001.11     3959.99     33.30 o 
   0   1   5    16179.09    15284.24    103.21 o 
   1   1   5     1058.41     1151.57     24.78 o 
   2   1   5     4913.53     4863.48     35.37 o 
   3   1   5    17478.66    16999.02    152.18 o 
   4   1   5    49617.39    46519.54    275.64 o 
   5   1   5       15.38       41.95     13.42 o 
   6   1   5      838.55      847.84     49.84 o 
   7   1   5     4381.51     4252.62     88.88 o 
   8   1   5    20708.07    20899.98    303.32 o 
   9   1   5     4108.09     4052.10     77.46 o 
  10   1   5     1354.84     1350.83     43.59 o 
  11   1   5     2139.93     2139.87     60.03 o 
  12   1   5     1351.90     1308.93     48.05 o 
  13   1   5      555.97      556.28     36.11 o 
  14   1   5        1.64        7.55     21.93 o 
  15   1   5     6057.42     6397.74    158.33 o 
  16   1   5      144.11      229.83     43.09 o 
 -19   2   5      264.86      275.88     47.41 o 
 -18   2   5      133.45       65.65     27.43 o 
 -17   2   5        0.20        0.53     12.14 o 
 -16   2   5     1961.56     1928.54     46.51 o 
 -15   2   5     9180.73     9232.56    129.20 o 
 -14   2   5      105.57       94.46     13.67 o 
 -13   2   5      357.18      373.34     17.94 o 
 -12   2   5     3628.93     3720.15     61.50 o 
 -11   2   5     5168.11     5342.61     71.02 o 
 -10   2   5      499.75      496.75     24.74 o 
  -9   2   5     6825.47     7012.60     75.92 o 
  -8   2   5     4568.21     4713.82     45.48 o 
  -7   2   5     5548.99     5455.94     44.73 o 
  -6   2   5     3759.96     3628.33     57.57 o 
  -5   2   5     9699.12     9777.73     52.71 o 
  -4   2   5    11412.47    11462.01    123.21 o 
  -3   2   5    25259.77    24912.08    197.64 o 
  -2   2   5    11092.12    11607.48     66.74 o 
  -1   2   5    26410.87    25016.07    147.02 o 
   0   2   5      835.21      859.04     13.87 o 
   1   2   5     2902.75     2988.42     31.02 o 
   2   2   5     3057.43     3092.17     29.33 o 
   3   2   5    14298.90    14173.85    121.84 o 
   4   2   5     1378.82     1416.82     24.42 o 
   5   2   5     2728.24     2986.77     29.56 o 
   6   2   5      463.90      445.09     12.69 o 
   7   2   5     1410.07     1367.71     44.77 o 
   8   2   5    15375.90    15460.04    220.44 o 
   9   2   5       22.03       70.48     18.19 o 
  10   2   5      594.20      610.46     31.88 o 
  11   2   5     4911.45     5049.73    106.93 o 
  12   2   5     1294.28     1314.49     50.90 o 
  13   2   5     1167.23     1167.00     50.00 o 
  14   2   5      755.89      832.52     50.22 o 
  15   2   5     1258.65     1236.83     59.38 o 
  16   2   5     1441.19     1483.51     71.18 o 
 -18   3   5      607.45      581.68    113.48 o 
 -17   3   5      663.31      728.95     49.88 o 
 -16   3   5       67.12       97.57     20.23 o 
 -15   3   5     1907.91     1849.46     51.01 o 
 -14   3   5     1444.01     1331.61     38.19 o 
 -13   3   5     1448.52     1364.06     30.21 o 
 -12   3   5     6447.62     6418.15     80.28 o 
 -11   3   5    10574.91    10643.60    122.05 o 
 -10   3   5      438.19      449.10     14.10 o 
  -9   3   5     1722.64     1752.96     36.16 o 
  -8   3   5     7479.27     7510.43    111.46 o 
  -7   3   5      731.69      781.56     10.34 o 
  -6   3   5      333.37      329.02     13.79 o 
  -5   3   5     6113.44     6324.38     80.40 o 
  -4   3   5     4814.28     4851.86     90.71 o 
  -3   3   5    29007.85    27694.15    394.56 o 
  -2   3   5      391.22      405.33     10.01 o 
  -1   3   5    48150.80    46995.32    286.75 o 
   0   3   5     5716.93     5985.70     58.70 o 
   1   3   5    10594.91    10680.88     86.24 o 
   2   3   5     7258.11     7172.65     64.71 o 
   3   3   5     5836.43     5937.38     68.51 o 
   4   3   5      443.09      460.02     12.97 o 
   5   3   5     1823.18     1984.91     27.50 o 
   6   3   5     1895.23     2030.04     30.88 o 
   7   3   5      928.07      900.66     26.52 o 
   8   3   5    10405.63    10215.80    136.92 o 
   9   3   5     2587.30     2523.24     59.75 o 
  10   3   5     3096.93     3147.12     73.22 o 
  11   3   5     1999.09     2078.94     80.25 o 
  12   3   5     2962.23     2756.52     75.92 o 
  13   3   5        4.76       39.97     21.58 o 
  14   3   5      537.94      536.05     41.08 o 
  15   3   5      232.56      260.98     34.31 o 
 -18   4   5       79.43       71.42     39.02 o 
 -17   4   5        0.37        8.81     31.21 o 
 -16   4   5     1397.26     1422.65     75.72 o 
 -15   4   5      671.68      686.73     39.18 o 
 -14   4   5      736.39      786.39     41.06 o 
 -13   4   5     1505.79     1548.58     48.18 o 
 -12   4   5     6163.93     6009.56    110.33 o 
 -11   4   5     3869.16     3875.74     51.90 o 
 -10   4   5     1360.66     1327.89     24.46 o 
  -9   4   5     1121.01     1086.25     16.99 o 
  -8   4   5      936.28     1014.38     30.34 o 
  -7   4   5      363.23      369.86     18.35 o 
  -6   4   5     1901.69     1936.04     50.61 o 
  -5   4   5    17624.36    17821.19    207.65 o 
  -4   4   5       11.94       14.67     11.92 o 
  -3   4   5     7009.42     6707.80     80.81 o 
  -2   4   5      170.72      195.84      7.62 o 
  -1   4   5    26915.83    26307.18    186.66 o 
   0   4   5     2029.68     2043.07     26.20 o 
   1   4   5    15362.45    15646.28    132.99 o 
   2   4   5       72.26       85.74     13.17 o 
   3   4   5     3952.11     3809.62     46.33 o 
   4   4   5      328.28      441.89     16.06 o 
   5   4   5        6.05       35.74     14.49 o 
   6   4   5     1193.07     1197.32     38.88 o 
   7   4   5     3217.30     3372.44     49.17 o 
   8   4   5      498.94      517.46     18.17 o 
   9   4   5      838.92      733.51     21.25 o 
  10   4   5     4123.71     4261.11     94.23 o 
  11   4   5     1819.05     1742.69     57.84 o 
  12   4   5     3528.53     3506.32     96.26 o 
  13   4   5        9.37       -9.41     19.46 o 
  14   4   5       63.21       48.22     25.30 o 
  15   4   5      349.30      393.22     38.94 o 
 -17   5   5     1704.19     1542.32    102.88 o 
 -16   5   5        0.72       38.64     26.27 o 
 -15   5   5      814.52      813.93     42.50 o 
 -14   5   5      716.81      659.42     65.57 o 
 -13   5   5     5553.74     5649.80    132.76 o 
 -12   5   5       41.77       33.92     18.61 o 
 -11   5   5     5508.60     5437.15    108.95 o 
 -10   5   5     6490.07     6334.76    119.11 o 
  -9   5   5     1398.95     1448.49     43.71 o 
  -8   5   5      865.93      885.29     31.25 o 
  -7   5   5     6541.29     6667.54    107.69 o 
  -6   5   5     1190.05     1211.79     35.38 o 
  -5   5   5    20392.51    19603.89    247.52 o 
  -4   5   5     2198.65     2218.65     45.60 o 
  -3   5   5     2169.44     2024.16     21.06 o 
  -2   5   5     1963.84     2066.41     27.71 o 
  -1   5   5     8929.72     8892.97     81.55 o 
   0   5   5     4097.60     4145.76     47.30 o 
   1   5   5    36173.69    35470.97    301.79 o 
   2   5   5      903.24      965.86     21.36 o 
   3   5   5      416.13      495.19     17.07 o 
   4   5   5      162.18      187.13     15.60 o 
   5   5   5    12169.09    12174.98    135.86 o 
   6   5   5    14244.85    13687.72    289.41 o 
   7   5   5      111.66      162.38     17.12 o 
   8   5   5      287.78      267.02     17.83 o 
   9   5   5     2342.55     2240.88     44.08 o 
  10   5   5     2258.06     2303.13     65.04 o 
  11   5   5        9.03        9.16     22.75 o 
  12   5   5     1390.35     1470.54     60.29 o 
  13   5   5     1438.14     1365.55     57.77 o 
  14   5   5      575.40      595.49     48.33 o 
 -16   6   5       39.51        6.62     26.26 o 
 -15   6   5      165.48      266.56     45.12 o 
 -14   6   5     3054.58     2892.67     87.32 o 
 -13   6   5      144.77      144.73     27.25 o 
 -12   6   5       45.88       80.89     21.09 o 
 -11   6   5      123.99      152.21     24.88 o 
 -10   6   5     9616.74     9805.65    175.64 o 
  -9   6   5       68.39      144.38     22.17 o 
  -8   6   5      121.88      132.61     20.46 o 
  -7   6   5      124.02      187.68     22.33 o 
  -6   6   5    18661.31    18616.70    266.17 o 
  -5   6   5     4005.29     4024.47     77.85 o 
  -4   6   5      123.38      168.78     18.66 o 
  -3   6   5       69.13      114.28     19.82 o 
  -2   6   5     8303.12     8222.18     84.10 o 
  -1   6   5      281.50      308.58     15.76 o 
   0   6   5      332.31      378.49     17.69 o 
   1   6   5     3449.35     3293.32     55.91 o 
   2   6   5     6531.33     6831.52     82.02 o 
   3   6   5       70.50      108.45     20.23 o 
   4   6   5      251.89      238.58     22.47 o 
   5   6   5     4456.91     4511.81     68.90 o 
   6   6   5    12063.22    11918.11    152.03 o 
   7   6   5      281.15      296.26     19.79 o 
   8   6   5      590.43      574.59     24.69 o 
   9   6   5     1427.80     1360.59     42.04 o 
  10   6   5     1458.18     1549.35     56.49 o 
  11   6   5      111.98      245.61     49.21 o 
  12   6   5       34.86       41.88     22.82 o 
  13   6   5     1109.68     1146.77     61.94 o 
 -15   7   5      190.49      206.59     33.19 o 
 -14   7   5        1.45       55.31     24.39 o 
 -13   7   5      188.60      235.13     31.81 o 
 -12   7   5      208.95      261.20     30.65 o 
 -11   7   5      606.39      605.67     38.34 o 
 -10   7   5        4.07       73.35     35.87 o 
  -9   7   5      741.64      858.97     47.35 o 
  -8   7   5      103.32      196.12     24.23 o 
  -7   7   5      187.28      191.13     24.61 o 
  -6   7   5     2643.55     2688.87     96.56 o 
  -5   7   5     3052.85     2970.95     72.21 o 
  -4   7   5      129.21      151.58     20.43 o 
  -3   7   5      621.14      665.31     30.88 o 
  -2   7   5      181.41      168.48     13.83 o 
  -1   7   5      307.05      323.65     14.47 o 
   0   7   5        0.94       37.49     23.39 o 
   1   7   5     2379.59     2337.51     46.89 o 
   2   7   5     2873.22     2750.68     50.18 o 
   3   7   5      460.08      510.94     30.29 o 
   4   7   5        1.68        7.43     10.45 o 
   5   7   5     2101.84     2168.99     49.83 o 
   6   7   5     4043.12     4120.68     73.32 o 
   7   7   5        8.10       36.84     17.02 o 
   8   7   5       79.02       89.39     15.50 o 
   9   7   5       47.38       48.54     14.65 o 
  10   7   5      298.55      302.21     27.78 o 
  11   7   5       49.98       30.66     24.96 o 
  12   7   5       61.88       44.88     52.94 o 
 -14   8   5     2011.97     1933.49     81.51 o 
 -13   8   5      463.98      460.25     39.90 o 
 -12   8   5       91.92      151.27     32.57 o 
 -11   8   5     1487.68     1460.90     62.57 o 
 -10   8   5     6021.34     5917.42    140.04 o 
  -9   8   5      399.56      416.17     34.50 o 
  -8   8   5       28.62       13.01     21.27 o 
  -7   8   5      288.13      282.62     36.52 o 
  -6   8   5    17505.01    17083.52    291.37 o 
  -5   8   5       89.03      174.99     24.69 o 
  -4   8   5      127.74      132.50     22.77 o 
  -3   8   5       37.74       59.71     22.56 o 
  -2   8   5    14989.14    14830.93    242.32 o 
  -1   8   5      358.66      367.73     21.19 o 
   0   8   5     1158.18     1071.44     34.14 o 
   1   8   5     1552.90     1571.41     37.89 o 
   2   8   5     7938.20     7952.47    155.84 o 
   3   8   5       36.63       50.60     13.70 o 
   4   8   5      731.47      760.04     28.18 o 
   5   8   5     2985.79     2969.78     61.89 o 
   6   8   5     6975.17     6696.89    124.01 o 
   7   8   5      382.02      383.81     23.33 o 
   8   8   5      694.84      617.60     30.07 o 
   9   8   5     1312.18     1330.28     60.94 o 
  10   8   5      808.15      956.88     66.35 o 
  11   8   5      614.52      545.99     63.64 o 
 -12   9   5       80.87       57.63     27.19 o 
 -11   9   5        0.66       -1.60     21.17 o 
 -10   9   5     1537.31     1528.32     78.60 o 
  -9   9   5      100.89      119.48     52.15 o 
  -8   9   5     1715.65     1701.72     65.18 o 
  -7   9   5     1729.66     1740.01     64.76 o 
  -6   9   5      255.30      221.81     31.02 o 
  -5   9   5      480.69      563.91     46.11 o 
  -4   9   5     1116.70     1087.12     46.11 o 
  -3   9   5     1648.42     1657.42     60.40 o 
  -2   9   5     1119.14     1213.12     87.40 o 
  -1   9   5      264.61      275.76     28.90 o 
   0   9   5     1395.75     1317.99     48.20 o 
   1   9   5     2214.55     2117.18     53.74 o 
   2   9   5      273.90      270.61     29.48 o 
   3   9   5        3.38       24.86     14.75 o 
   4   9   5      332.35      404.19     23.71 o 
   5   9   5       36.91       20.57     16.14 o 
   6   9   5      299.85      278.96     26.12 o 
   7   9   5      104.77       96.44     27.75 o 
   8   9   5       96.53      112.50     30.30 o 
   9   9   5      542.77      529.87     58.89 o 
  -9  10   5      560.54      516.25     55.62 o 
  -8  10   5       42.00       15.31     23.53 o 
  -7  10   5      223.38      274.41     35.27 o 
  -6  10   5      806.51      856.15     48.64 o 
  -5  10   5       79.00      115.63     27.01 o 
  -4  10   5      100.99      142.93     28.05 o 
  -3  10   5      589.65      635.24     53.90 o 
  -2  10   5     3965.33     3949.33    106.52 o 
  -1  10   5      833.17      838.73     47.42 o 
   0  10   5       51.36       80.08     32.60 o 
   1  10   5      644.74      629.08     40.04 o 
   2  10   5     1451.34     1417.67     56.84 o 
   3  10   5      153.05      183.89     30.63 o 
   4  10   5       95.88       26.15     43.12 o 
   5  10   5      352.94      361.27     51.77 o 
   6  10   5      297.74      351.24     99.82 o 
  -5  11   5      225.23      225.92     34.27 o 
  -4  11   5      642.74      652.88     45.10 o 
  -3  11   5     2113.44     2026.53     96.85 o 
  -2  11   5       87.55      138.73     34.62 o 
  -1  11   5      599.91      542.97     52.08 o 
   0  11   5       42.52       26.00     34.55 o 
   1  11   5     1038.52      983.41    100.27 o 
   2  11   5      267.09      216.61     50.40 o 
 -19   0   6     2758.37     2601.50    113.89 o 
 -18   0   6       28.86        2.64     22.91 o 
 -17   0   6        1.68       13.27     17.68 o 
 -16   0   6     2905.27     2971.87     81.26 o 
 -15   0   6     9111.23     9548.16    176.91 o 
 -14   0   6      251.73      221.78     39.08 o 
 -13   0   6     3368.89     3392.09     72.01 o 
 -12   0   6     9924.83    10195.76    156.95 o 
 -11   0   6      126.08      144.01     15.56 o 
 -10   0   6      579.52      580.42     20.52 o 
  -9   0   6    15605.32    16013.71    400.91 o 
  -8   0   6    93293.27    84168.08   1742.76 o 
  -7   0   6     1889.37     2095.00     68.98 o 
  -6   0   6       29.45       92.81     17.85 o 
  -5   0   6     3306.78     3149.15     45.89 o 
  -4   0   6   173559.33   138839.58   5049.85 o 
  -3   0   6     6748.34     6588.42    194.80 o 
  -2   0   6     9329.28     9799.38    146.60 o 
  -1   0   6     5266.26     5298.29     92.03 o 
   0   0   6      859.39      766.15     19.65 o 
   1   0   6    10127.50    10011.25     93.59 o 
   2   0   6     2996.09     2932.71     31.71 o 
   3   0   6    21605.39    21428.31    192.64 o 
   4   0   6    28631.89    27278.04    476.60 o 
   5   0   6      119.75      146.43     19.37 o 
   6   0   6     3157.93     2964.58     73.94 o 
   7   0   6    12018.52    12098.79    237.57 o 
   8   0   6    22799.17    22504.20    431.03 o 
   9   0   6     3566.24     3576.54    107.03 o 
  10   0   6     4523.50     4454.85    127.14 o 
  11   0   6     2017.67     1972.07     81.41 o 
  12   0   6     2184.11     2174.66    124.77 o 
  13   0   6      348.10      421.22     74.68 o 
  14   0   6      661.52      744.18     75.60 o 
  15   0   6     5166.00     5084.84    195.84 o 
  16   0   6      145.35      178.89     48.25 o 
 -19   1   6       21.45      134.48     41.24 o 
 -18   1   6       97.36       82.00     21.85 o 
 -17   1   6      437.00      453.15     25.03 o 
 -16   1   6      990.17     1012.45     32.65 o 
 -15   1   6     3919.48     4070.78     68.41 o 
 -14   1   6      200.49      199.32     15.13 o 
 -13   1   6        0.16       16.72      9.14 o 
 -12   1   6       85.15      149.17     15.26 o 
 -11   1   6     4953.77     5086.44     75.20 o 
 -10   1   6      685.77      685.08     17.72 o 
  -9   1   6     1012.20      934.77     23.57 o 
  -8   1   6     4643.67     4293.41     71.68 o 
  -7   1   6     2605.29     2857.72     42.38 o 
  -6   1   6     3791.86     4114.53     39.29 o 
  -5   1   6     6475.90     6531.49     48.34 o 
  -4   1   6    11240.05    12000.22    263.83 o 
  -3   1   6    10910.18    11357.70     74.09 o 
  -2   1   6     2148.31     2261.43     28.46 o 
  -1   1   6     9084.66     9056.81     75.50 o 
   0   1   6      536.15      563.59     15.51 o 
   1   1   6     1724.01     1666.66     25.82 o 
   2   1   6      774.99      905.42     17.75 o 
   3   1   6    21844.36    21000.73    127.39 o 
   4   1   6       48.44       63.88      4.24 o 
   5   1   6       11.37       28.92     16.06 o 
   6   1   6      269.10      257.53     17.89 o 
   7   1   6      473.04      464.84     25.20 o 
   8   1   6     5591.31     5714.28    124.02 o 
   9   1   6       11.22       30.40     24.23 o 
  10   1   6        7.98       -0.35     16.00 o 
  11   1   6      428.93      381.05     34.08 o 
  12   1   6     1220.87     1228.99     47.88 o 
  13   1   6      363.34      339.58     33.37 o 
  14   1   6      733.46      762.33     47.17 o 
  15   1   6      358.27      324.63     48.78 o 
  16   1   6      606.84      665.19     54.73 o 
 -19   2   6     1507.70     1272.28     92.84 o 
 -18   2   6       21.92        0.66     27.34 o 
 -17   2   6      188.14      161.41     21.51 o 
 -16   2   6      403.76      422.82     23.62 o 
 -15   2   6     5205.08     5248.09     84.05 o 
 -14   2   6      734.07      740.17     22.87 o 
 -13   2   6      437.55      433.58     17.36 o 
 -12   2   6    11032.33    10779.30    143.95 o 
 -11   2   6     4572.28     4533.52     56.22 o 
 -10   2   6      201.38      237.96     20.93 o 
  -9   2   6       38.92       60.64      8.72 o 
  -8   2   6    35188.02    34440.31    246.82 o 
  -7   2   6      244.02      287.65     13.95 o 
  -6   2   6      648.78      704.94     12.83 o 
  -5   2   6       45.68       52.45      2.75 o 
  -4   2   6    27637.37    26516.12    191.33 o 
  -3   2   6     2539.88     2574.71     20.63 o 
  -2   2   6     5430.49     5375.94     40.27 o 
  -1   2   6    14185.79    14381.23     98.16 o 
   0   2   6    34888.25    33645.21    219.91 o 
   1   2   6     7772.25     7918.60     71.63 o 
   2   2   6      839.51      919.82     15.65 o 
   3   2   6    33550.72    32756.62    231.73 o 
   4   2   6     6420.82     6546.39     56.22 o 
   5   2   6       10.88       53.29     10.93 o 
   6   2   6        1.17       23.32     10.57 o 
   7   2   6     2032.15     1985.16     60.33 o 
   8   2   6     8475.28     8318.53    140.42 o 
   9   2   6      111.17      149.28     21.06 o 
  10   2   6        4.15       12.84     15.71 o 
  11   2   6     3223.02     3290.74     84.73 o 
  12   2   6     3236.82     3377.71     92.72 o 
  13   2   6      287.66      322.27     54.95 o 
  14   2   6      132.22      231.28     32.83 o 
  15   2   6     1633.05     1607.99     71.53 o 
 -19   3   6      907.71      822.61     71.71 o 
 -18   3   6      365.00      415.21     61.69 o 
 -17   3   6        9.81       21.66     19.31 o 
 -16   3   6     1582.11     1571.63     55.58 o 
 -15   3   6     5056.98     5169.38     93.30 o 
 -14   3   6     1490.44     1471.54     47.82 o 
 -13   3   6      243.45      273.03     16.02 o 
 -12   3   6     3717.98     3733.96     52.52 o 
 -11   3   6     9910.29     9661.08    103.32 o 
 -10   3   6      527.28      565.82     13.81 o 
  -9   3   6     8630.53     8399.00    112.54 o 
  -8   3   6     2851.86     2631.63     28.09 o 
  -7   3   6     3981.47     3901.17     45.25 o 
  -6   3   6     2099.29     2079.32     48.31 o 
  -5   3   6    11232.19    11435.38    132.37 o 
  -4   3   6      502.84      475.55     24.75 o 
  -3   3   6    14954.72    15487.93    106.65 o 
  -2   3   6     4536.13     4598.54     41.76 o 
  -1   3   6    43935.42    42889.33    280.89 o 
   0   3   6     2716.39     2432.88     32.42 o 
   1   3   6     9047.70     9467.94     81.37 o 
   2   3   6     4793.57     4810.41     50.29 o 
   3   3   6    31614.00    31237.44    248.71 o 
   4   3   6     1895.78     1942.28     34.73 o 
   5   3   6        2.93       27.45     13.17 o 
   6   3   6      420.32      444.70     20.92 o 
   7   3   6     3738.34     3648.70     44.72 o 
   8   3   6     6903.98     6873.64    121.56 o 
   9   3   6        0.75       11.32     15.25 o 
  10   3   6     2826.00     2871.98     72.88 o 
  11   3   6     1470.30     1475.89     53.18 o 
  12   3   6     5032.84     4834.95    118.12 o 
  13   3   6      593.24      699.08     43.67 o 
  14   3   6      787.22      698.51     55.83 o 
  15   3   6      365.77      326.52     40.86 o 
 -18   4   6     1959.91     1905.81    102.94 o 
 -17   4   6     1289.36     1249.14     56.78 o 
 -16   4   6       89.93      162.48     35.36 o 
 -15   4   6      713.38      781.35     38.98 o 
 -14   4   6      375.03      391.82     29.90 o 
 -13   4   6     5517.23     5541.84    113.14 o 
 -12   4   6      809.22      911.71     37.81 o 
 -11   4   6     5909.05     6060.38    110.12 o 
 -10   4   6     1139.79     1136.83     36.62 o 
  -9   4   6     5312.02     5482.42     91.85 o 
  -8   4   6      610.24      584.93     33.61 o 
  -7   4   6     4222.95     4168.96     70.69 o 
  -6   4   6     1248.78     1302.31     31.87 o 
  -5   4   6     7395.07     7227.70    100.95 o 
  -4   4   6      379.72      432.28     26.85 o 
  -3   4   6     9180.18     9207.53     86.61 o 
  -2   4   6      100.38      117.00     14.68 o 
  -1   4   6    16613.53    16715.61    130.78 o 
   0   4   6      160.71      240.45     18.39 o 
   1   4   6    31266.43    30782.91    249.32 o 
   2   4   6      437.97      451.95     13.49 o 
   3   4   6     2640.61     2922.47     39.38 o 
   4   4   6      187.45      253.47     20.66 o 
   5   4   6    11785.86    12137.60    147.06 o 
   6   4   6     7714.08     7560.78     88.35 o 
   7   4   6       89.32      114.05     11.92 o 
   8   4   6      859.57      791.75     21.82 o 
   9   4   6     1471.32     1345.89     46.15 o 
  10   4   6     5347.79     5390.75    114.11 o 
  11   4   6      393.96      374.85     44.60 o 
  12   4   6     2723.29     2844.28     91.77 o 
  13   4   6      499.19      615.29     49.30 o 
  14   4   6      776.26      774.57     52.68 o 
 -17   5   6     1022.26     1210.00    222.20 o 
 -16   5   6      841.05      888.20     49.25 o 
 -15   5   6      177.20      203.80     27.06 o 
 -14   5   6      102.55      121.74     24.00 o 
 -13   5   6     1470.80     1575.64     58.49 o 
 -12   5   6     1796.93     1700.34     53.05 o 
 -11   5   6     1461.36     1508.23     50.25 o 
 -10   5   6     5792.63     5799.90    111.25 o 
  -9   5   6     1503.19     1547.71     44.31 o 
  -8   5   6      726.99      695.26     28.81 o 
  -7   5   6      366.35      379.76     51.39 o 
  -6   5   6     4840.62     4763.73     82.25 o 
  -5   5   6     1730.41     1650.68     40.04 o 
  -4   5   6      585.51      598.80     23.44 o 
  -3   5   6      345.68      397.66     20.25 o 
  -2   5   6     1450.82     1509.49     33.79 o 
  -1   5   6    15016.34    15032.09    129.55 o 
   0   5   6      112.06      157.87     18.70 o 
   1   5   6     8276.24     8340.79     88.00 o 
   2   5   6     3074.59     3215.29     46.70 o 
   3   5   6     1574.34     1723.35     33.25 o 
   4   5   6      464.17      482.16     18.58 o 
   5   5   6     3611.53     3619.84     61.74 o 
   6   5   6      568.39      621.42     24.63 o 
   7   5   6      423.63      426.64     19.81 o 
   8   5   6        0.11       13.96     11.35 o 
   9   5   6        3.77        6.82     15.76 o 
  10   5   6     3482.10     3413.89     88.83 o 
  11   5   6      111.71      158.46     45.00 o 
  12   5   6      325.80      369.57     35.70 o 
  13   5   6      326.33      323.02     36.93 o 
  14   5   6      741.75      586.41     45.93 o 
 -16   6   6       49.58       42.96     26.34 o 
 -15   6   6      513.62      560.30     39.18 o 
 -14   6   6       60.19      115.76     33.37 o 
 -13   6   6     2663.25     2729.00     78.37 o 
 -12   6   6      424.01      417.51     38.88 o 
 -11   6   6     1535.82     1598.31     53.83 o 
 -10   6   6      154.68      226.83     26.89 o 
  -9   6   6     1557.37     1595.91     48.67 o 
  -8   6   6     1035.94     1085.22     39.27 o 
  -7   6   6     5062.89     5273.12    101.76 o 
  -6   6   6     2547.61     2528.01     63.07 o 
  -5   6   6     5811.72     5892.01    103.41 o 
  -4   6   6       30.20       51.78     20.67 o 
  -3   6   6     2348.02     2267.55     65.30 o 
  -2   6   6      296.23      316.58     10.79 o 
  -1   6   6     8116.75     8317.10    115.74 o 
   0   6   6     1940.76     1940.41     37.71 o 
   1   6   6     8682.70     8544.81     96.88 o 
   2   6   6      285.39      291.97     15.87 o 
   3   6   6        6.19       36.64     13.80 o 
   4   6   6      128.33      173.29     15.58 o 
   5   6   6    11114.42    11001.63    137.50 o 
   6   6   6     8487.37     8443.46    121.15 o 
   7   6   6        0.37        8.52     11.07 o 
   8   6   6        0.92        2.38     15.15 o 
   9   6   6      449.31      456.92     32.84 o 
  10   6   6     3332.73     3135.71     90.18 o 
  11   6   6      189.25      226.78     40.33 o 
  12   6   6      230.54      324.17     34.89 o 
  13   6   6      252.89      276.86     44.09 o 
 -15   7   6      351.23      314.31     41.09 o 
 -14   7   6     3691.24     3628.70    107.14 o 
 -13   7   6      353.69      320.34     33.93 o 
 -12   7   6        2.85       98.04     23.90 o 
 -11   7   6     1092.74     1191.60     50.03 o 
 -10   7   6     5182.32     5292.54    123.09 o 
  -9   7   6      327.11      398.61     56.44 o 
  -8   7   6      192.43      235.02     25.00 o 
  -7   7   6       25.83       31.10     19.49 o 
  -6   7   6    25116.52    24147.43    367.44 o 
  -5   7   6     1270.99     1240.56     45.96 o 
  -4   7   6       32.39       27.07     17.25 o 
  -3   7   6      240.57      247.85     32.03 o 
  -2   7   6     9294.28     9027.04    115.53 o 
  -1   7   6      128.71      159.62     13.43 o 
   0   7   6        1.76       51.89     17.63 o 
   1   7   6      378.72      393.83     24.98 o 
   2   7   6    11941.64    11883.98    164.03 o 
   3   7   6      858.28      892.40     26.96 o 
   4   7   6     1278.34     1245.60     33.90 o 
   5   7   6     8603.01     8734.62    125.53 o 
   6   7   6     7591.28     7282.47    110.33 o 
   7   7   6      207.88      289.36     29.40 o 
   8   7   6      490.34      496.34     33.19 o 
   9   7   6     2207.50     2139.43     89.12 o 
  10   7   6     1084.13     1053.55     52.62 o 
  11   7   6      408.57      370.71     64.15 o 
  12   7   6      378.75      385.94     97.34 o 
 -14   8   6        6.61      -27.55     27.55 o 
 -13   8   6     1129.88     1029.01     71.62 o 
 -12   8   6       38.11       27.75     22.55 o 
 -11   8   6      287.58      415.94     40.52 o 
 -10   8   6      132.63      253.31     43.22 o 
  -9   8   6      269.08      236.72     36.63 o 
  -8   8   6      286.22      343.33     31.71 o 
  -7   8   6       14.21       43.22     41.11 o 
  -6   8   6       11.33      104.28     27.43 o 
  -5   8   6      344.19      319.15     30.28 o 
  -4   8   6      937.99      980.50     66.45 o 
  -3   8   6      222.32      259.64     36.84 o 
  -2   8   6      715.96      832.67     48.07 o 
  -1   8   6       17.58       18.48     20.61 o 
   0   8   6      569.81      550.81     27.12 o 
   1   8   6      934.78      950.91     29.03 o 
   2   8   6      763.51      757.56     27.63 o 
   3   8   6       38.96       56.62     14.52 o 
   4   8   6      112.53      144.26     19.05 o 
   5   8   6        0.91        3.63     11.33 o 
   6   8   6       79.91      126.35     19.85 o 
   7   8   6       43.13       61.55     17.09 o 
   8   8   6      218.75      199.84     21.22 o 
   9   8   6      149.44      209.39     46.49 o 
  10   8   6       10.55       35.13     45.14 o 
 -12   9   6        1.02      -25.72     25.72 o 
 -11   9   6       35.63       41.28     25.22 o 
 -10   9   6     4001.27     4015.66    114.12 o 
  -9   9   6      452.96      495.28     42.45 o 
  -8   9   6        5.69       14.91     20.99 o 
  -7   9   6        0.00        8.69     20.86 o 
  -6   9   6     3743.80     3705.90     99.53 o 
  -5   9   6        4.85      -13.29     22.52 o 
  -4   9   6      353.27      416.43     37.16 o 
  -3   9   6       75.78      171.51     26.65 o 
  -2   9   6     5356.98     5345.88    119.91 o 
  -1   9   6       67.39      146.39     25.14 o 
   0   9   6       32.75       31.46     21.16 o 
   1   9   6      765.16      795.57     43.73 o 
   2   9   6     4388.44     4090.87    101.55 o 
   3   9   6       84.88       83.07     19.75 o 
   4   9   6      224.02      218.61     21.17 o 
   5   9   6      898.44      885.74     36.08 o 
   6   9   6     1874.21     1699.88     51.34 o 
   7   9   6        1.44      -13.64     22.15 o 
   8   9   6      129.10       75.65     43.21 o 
  -9  10   6     1548.25     1568.77     71.33 o 
  -8  10   6      391.27      415.06     40.01 o 
  -7  10   6      942.65      937.90     57.64 o 
  -6  10   6        4.25        5.33     19.70 o 
  -5  10   6      531.49      576.15     41.17 o 
  -4  10   6     1114.68     1107.24    106.68 o 
  -3  10   6     2203.19     2195.21    132.05 o 
  -2  10   6     1163.93     1147.23     58.85 o 
  -1  10   6      639.59      617.76     46.56 o 
   0  10   6      349.94      405.25     66.35 o 
   1  10   6     2987.15     2805.10     91.61 o 
   2  10   6       75.89       96.32     29.53 o 
   3  10   6       18.02       87.51     55.31 o 
   4  10   6      403.42      390.18     76.70 o 
   5  10   6     1104.36      985.22     78.44 o 
   6  10   6       60.49      119.76     62.94 o 
  -4  11   6       17.56       27.46     25.21 o 
  -3  11   6     1771.57     1675.97     85.69 o 
  -2  11   6      433.12      381.48     44.53 o 
  -1  11   6      938.43      839.36     68.18 o 
   0  11   6       66.75      258.33    193.21 o 
 -19   1   7     2081.30     1892.01     91.91 o 
 -18   1   7      127.12       74.42     28.47 o 
 -17   1   7       20.07       19.06     11.83 o 
 -16   1   7     4820.46     4403.80    122.25 o 
 -15   1   7     7931.08     8026.83    123.35 o 
 -14   1   7      144.49      141.31     13.30 o 
 -13   1   7       45.35       77.68     10.96 o 
 -12   1   7     7009.61     6914.31     82.60 o 
 -11   1   7      779.37      819.34     23.07 o 
 -10   1   7      493.69      588.12     17.84 o 
  -9   1   7     1777.23     1809.36     33.50 o 
  -8   1   7    46613.60    44134.48    325.35 o 
  -7   1   7      402.14      434.89     18.19 o 
  -6   1   7       41.05       87.83      6.91 o 
  -5   1   7      398.89      376.99     16.88 o 
  -4   1   7   118229.99   106707.87   1192.64 o 
  -3   1   7      265.86      238.79     17.90 o 
  -2   1   7     3177.94     3223.81     33.15 o 
  -1   1   7      192.49      192.16      8.93 o 
   0   1   7    12438.94    12110.10    101.45 o 
   1   1   7      423.10      410.33     11.35 o 
   2   1   7     4105.19     4123.72     43.16 o 
   3   1   7    14387.54    13895.53     94.99 o 
   4   1   7    10845.02    11024.52    150.99 o 
   5   1   7       99.74       94.29     12.96 o 
   6   1   7     2572.57     2648.87     52.02 o 
   7   1   7    18862.95    18640.12    257.40 o 
   8   1   7     5257.84     5460.83    104.28 o 
   9   1   7       69.26      124.04     20.18 o 
  10   1   7      169.64      235.26     26.89 o 
  11   1   7     1167.93     1134.97     44.61 o 
  12   1   7     2336.54     2231.55     70.04 o 
  13   1   7      606.55      574.87     43.95 o 
  14   1   7        8.91      -22.45     25.44 o 
  15   1   7     2642.67     2548.82     96.22 o 
 -19   2   7      264.10      287.18     52.02 o 
 -18   2   7      375.18      443.35     36.24 o 
 -17   2   7      314.64      327.94     28.75 o 
 -16   2   7     2863.06     2810.14     55.97 o 
 -15   2   7     4988.81     5166.77     81.52 o 
 -14   2   7      381.24      331.59     19.98 o 
 -13   2   7      149.95      108.44     11.04 o 
 -12   2   7     1090.88     1085.68     25.03 o 
 -11   2   7    14251.68    13710.62    155.01 o 
 -10   2   7     2548.57     2694.75     34.75 o 
  -9   2   7     6321.13     6612.87    114.55 o 
  -8   2   7     7145.87     7324.20     63.17 o 
  -7   2   7      675.52      761.76     18.71 o 
  -6   2   7     2096.29     2208.63     24.21 o 
  -5   2   7    15431.06    14711.54    111.04 o 
  -4   2   7     2750.25     3024.34     27.53 o 
  -3   2   7    12466.28    13126.25    158.34 o 
  -2   2   7     2404.84     2209.00     23.25 o 
  -1   2   7    20151.57    19909.50    164.42 o 
   0   2   7    17565.17    17508.46    132.03 o 
   1   2   7     6422.04     6656.56     82.21 o 
   2   2   7      892.92      856.61     15.65 o 
   3   2   7    30370.38    30059.76    256.46 o 
   4   2   7     2783.89     2797.15     31.92 o 
   5   2   7      458.92      494.36     12.14 o 
   6   2   7       25.43       25.35     13.80 o 
   7   2   7     3070.71     2961.56     64.77 o 
   8   2   7     6551.05     6457.67    118.11 o 
   9   2   7      362.11      361.32     28.66 o 
  10   2   7      414.39      421.70     29.46 o 
  11   2   7      323.62      356.19     32.31 o 
  12   2   7     1252.71     1242.23     56.93 o 
  13   2   7      550.58      567.15     42.62 o 
  14   2   7     1394.81     1499.49     66.67 o 
  15   2   7      735.22      638.72     50.26 o 
 -19   3   7      594.04      602.47    122.57 o 
 -18   3   7      818.96      802.85     57.31 o 
 -17   3   7     1204.17     1148.92     47.01 o 
 -16   3   7       30.54       79.70     30.42 o 
 -15   3   7     1141.62     1146.77     45.14 o 
 -14   3   7     1563.05     1540.82     49.79 o 
 -13   3   7     1978.80     1947.42     34.97 o 
 -12   3   7      561.85      535.07     21.53 o 
 -11   3   7    13794.43    13474.47    149.67 o 
 -10   3   7      803.60      843.30     15.67 o 
  -9   3   7     3257.66     3136.66     56.67 o 
  -8   3   7    12127.41    12105.49    219.57 o 
  -7   3   7     8990.15     9255.80    121.56 o 
  -6   3   7       52.30       85.63     10.91 o 
  -5   3   7     1151.58     1325.37     29.69 o 
  -4   3   7     9259.35     9619.73    115.82 o 
  -3   3   7     1595.22     1694.48     24.11 o 
  -2   3   7      270.42      299.21      7.84 o 
  -1   3   7    14087.14    14017.10    110.41 o 
   0   3   7     3662.51     3417.38     42.10 o 
   1   3   7    19410.63    19631.99    161.25 o 
   2   3   7     2281.07     2427.11     36.22 o 
   3   3   7    17520.32    17258.75    153.35 o 
   4   3   7     1184.74     1336.56     40.93 o 
   5   3   7     7085.74     7157.25    111.54 o 
   6   3   7     3724.92     3649.25     58.81 o 
   7   3   7      501.15      605.42     49.39 o 
   8   3   7     1966.18     2013.86     57.84 o 
   9   3   7      805.95      735.70     35.01 o 
  10   3   7     2369.06     2335.68     76.70 o 
  11   3   7      669.20      621.20     39.13 o 
  12   3   7     4154.49     4255.93    115.79 o 
  13   3   7       23.36       29.48     25.99 o 
  14   3   7      514.47      584.85     46.03 o 
 -18   4   7       48.12      115.47     97.15 o 
 -17   4   7      504.74      543.92     43.00 o 
 -16   4   7      741.66      685.59     40.82 o 
 -15   4   7     1382.62     1512.45     77.09 o 
 -14   4   7      449.43      442.96     31.75 o 
 -13   4   7      805.29      806.12     39.98 o 
 -12   4   7     5147.57     5158.43    100.54 o 
 -11   4   7     2781.83     2802.02     67.56 o 
 -10   4   7      722.58      741.97     42.34 o 
  -9   4   7     2544.81     2472.32     56.46 o 
  -8   4   7     1995.49     1924.83     44.46 o 
  -7   4   7     9239.97     9377.46    134.28 o 
  -6   4   7      138.17      195.31     27.67 o 
  -5   4   7     4267.88     4366.22     97.16 o 
  -4   4   7     2907.62     3056.17     52.65 o 
  -3   4   7      138.04      234.65     38.53 o 
  -2   4   7       31.18       42.77      5.94 o 
  -1   4   7    23599.75    22964.66    181.52 o 
   0   4   7     3960.74     4149.83     53.60 o 
   1   4   7     4463.22     4294.17     50.01 o 
   2   4   7      588.14      597.08     16.24 o 
   3   4   7     8439.26     8511.91     96.01 o 
   4   4   7      983.55      929.36     24.53 o 
   5   4   7     1870.30     1908.50     35.19 o 
   6   4   7        7.70       21.62      9.67 o 
   7   4   7     2096.09     2108.95     43.59 o 
   8   4   7       65.21      102.24     20.81 o 
   9   4   7       63.39      137.07     35.33 o 
  10   4   7     1163.32     1247.14     52.15 o 
  11   4   7      487.42      446.98     36.28 o 
  12   4   7     2090.76     2167.84     83.05 o 
  13   4   7        4.83      -11.19     21.66 o 
  14   4   7      975.77     1022.47     66.71 o 
 -17   5   7     1246.70     1344.59     65.50 o 
 -16   5   7      170.22      123.52     29.75 o 
 -15   5   7      550.07      584.92     39.94 o 
 -14   5   7     1050.54      945.05     44.02 o 
 -13   5   7     6139.78     6070.84    133.70 o 
 -12   5   7     1066.74     1033.76     42.02 o 
 -11   5   7     4017.44     4069.72     89.71 o 
 -10   5   7      645.89      643.85     35.24 o 
  -9   5   7     2929.51     3072.97     82.26 o 
  -8   5   7     2054.69     2084.52     53.04 o 
  -7   5   7    10160.22    10265.24    159.24 o 
  -6   5   7      506.60      516.72     37.40 o 
  -5   5   7     5694.45     5756.59     95.20 o 
  -4   5   7     1871.86     1964.79     44.62 o 
  -3   5   7     6471.84     6094.63    103.84 o 
  -2   5   7     3305.29     3259.93     53.27 o 
  -1   5   7    15154.37    14823.05    132.71 o 
   0   5   7      180.84      237.27     32.39 o 
   1   5   7    13447.68    13653.25    139.25 o 
   2   5   7     3617.39     3768.46     52.70 o 
   3   5   7      226.53      279.18     14.60 o 
   4   5   7        9.65       23.36     10.10 o 
   5   5   7    15744.53    15923.42    212.85 o 
   6   5   7     4193.28     4154.15     74.63 o 
   7   5   7      229.16      230.22     20.58 o 
   8   5   7       27.75       43.80     17.99 o 
   9   5   7     1214.18     1177.97     46.01 o 
  10   5   7     6843.77     6938.58    149.63 o 
  11   5   7      186.74      208.57     31.22 o 
  12   5   7     1180.01     1088.88     55.98 o 
  13   5   7      433.07      495.27     48.93 o 
 -16   6   7       21.48       39.44     25.70 o 
 -15   6   7       33.05       44.10     24.54 o 
 -14   6   7     2961.03     3001.63     87.58 o 
 -13   6   7     2390.43     2492.42     76.42 o 
 -12   6   7        0.24      -11.73     18.48 o 
 -11   6   7      220.65      301.80     44.09 o 
 -10   6   7     6528.83     6566.59    183.32 o 
  -9   6   7       47.37      117.58     20.40 o 
  -8   6   7      160.36      252.25     34.69 o 
  -7   6   7      226.40      251.03     44.02 o 
  -6   6   7    24248.82    23956.70    350.70 o 
  -5   6   7     1602.21     1773.57     48.91 o 
  -4   6   7       10.02       47.13     16.42 o 
  -3   6   7       19.80       33.67     14.59 o 
  -2   6   7    12998.80    12934.71    142.77 o 
  -1   6   7      215.04      176.23     16.52 o 
   0   6   7     1296.96     1284.12     25.35 o 
   1   6   7      570.69      602.12     19.01 o 
   2   6   7     1021.83      970.35     25.08 o 
   3   6   7      165.88      202.51     20.27 o 
   4   6   7      162.04      209.14     25.76 o 
   5   6   7     8675.21     8897.41    139.26 o 
   6   6   7     8076.26     8235.07    118.36 o 
   7   6   7       15.13       22.27     13.00 o 
   8   6   7      654.62      686.47     31.01 o 
   9   6   7     2876.86     2814.13     77.27 o 
  10   6   7     1010.94     1013.47     54.37 o 
  11   6   7       95.04      245.24     62.26 o 
  12   6   7       37.26       57.28     28.79 o 
 -15   7   7      133.83      193.92     58.71 o 
 -14   7   7      311.84      362.11     38.48 o 
 -13   7   7      320.36      317.78     34.46 o 
 -12   7   7       37.07       29.53     20.98 o 
 -11   7   7     2007.01     2072.89     68.23 o 
 -10   7   7      292.11      337.07     41.31 o 
  -9   7   7      599.20      587.15     36.07 o 
  -8   7   7       36.69       50.82     19.78 o 
  -7   7   7     1006.51     1038.94     44.22 o 
  -6   7   7       23.49      130.83     52.83 o 
  -5   7   7      657.86      650.28     34.69 o 
  -4   7   7       25.84       47.23     25.82 o 
  -3   7   7      462.64      464.86     30.30 o 
  -2   7   7     1130.35     1142.07     44.52 o 
  -1   7   7     2253.45     2144.82     44.31 o 
   0   7   7       10.76       55.30     14.33 o 
   1   7   7      269.14      247.82     19.66 o 
   2   7   7     1574.16     1580.76     35.33 o 
   3   7   7      513.54      505.43     21.79 o 
   4   7   7      109.54       91.34     15.58 o 
   5   7   7     1083.54     1048.37     38.68 o 
   6   7   7     2193.73     2177.27     51.98 o 
   7   7   7       43.97       48.31     16.00 o 
   8   7   7       62.06       24.62     21.58 o 
   9   7   7      816.74      886.58     49.23 o 
  10   7   7      970.57      926.85     50.40 o 
  11   7   7       57.08       81.73     29.22 o 
 -14   8   7     2721.56     2663.55    100.78 o 
 -13   8   7     1778.64     1750.85     87.66 o 
 -12   8   7      162.58      154.59     29.89 o 
 -11   8   7     1479.04     1518.50     64.70 o 
 -10   8   7     6393.76     6529.23    153.77 o 
  -9   8   7       48.73       99.73     33.21 o 
  -8   8   7        1.50       24.71     20.38 o 
  -7   8   7      236.12      206.79     28.62 o 
  -6   8   7    17112.12    16902.92    296.93 o 
  -5   8   7       23.00       57.82     44.79 o 
  -4   8   7     1044.80     1004.28     42.73 o 
  -3   8   7      263.51      334.16     28.91 o 
  -2   8   7    15148.32    14959.53    261.08 o 
  -1   8   7      376.80      466.56     31.28 o 
   0   8   7     2061.08     2104.97     48.49 o 
   1   8   7     1143.19     1101.78     51.08 o 
   2   8   7     3983.30     4009.22     81.86 o 
   3   8   7      449.74      460.76     23.48 o 
   4   8   7      472.43      428.08     26.60 o 
   5   8   7     3485.75     3499.11     70.15 o 
   6   8   7     2835.62     2858.30     68.24 o 
   7   8   7      218.64      236.46     24.44 o 
   8   8   7      561.06      498.11     38.04 o 
   9   8   7     2356.02     2222.57     82.23 o 
  10   8   7      592.74      492.58     67.20 o 
 -12   9   7      196.63      268.55     39.93 o 
 -11   9   7       51.71       60.23     26.84 o 
 -10   9   7     1307.36     1252.55     65.23 o 
  -9   9   7     1073.64     1198.61     71.03 o 
  -8   9   7      902.49      796.74     54.48 o 
  -7   9   7      869.49      888.48     47.89 o 
  -6   9   7      264.86      289.00     31.60 o 
  -5   9   7      132.07      146.81     35.60 o 
  -4   9   7     2063.05     1942.13     67.15 o 
  -3   9   7     2064.87     1957.82     66.60 o 
  -2   9   7     3205.93     3093.17     88.33 o 
  -1   9   7       22.87        7.26     21.37 o 
   0   9   7      542.09      568.50     52.31 o 
   1   9   7     2574.93     2466.29     74.23 o 
   2   9   7      659.23      807.04     44.97 o 
   3   9   7       44.00      111.75     22.77 o 
   4   9   7       97.99      148.11     22.16 o 
   5   9   7     1018.75     1018.81     41.76 o 
   6   9   7        4.75       -2.49     14.69 o 
   7   9   7        0.32      -23.30     35.23 o 
   8   9   7       28.77       -9.17     43.67 o 
  -9  10   7      984.43      904.22     61.98 o 
  -8  10   7       38.55       51.72     29.16 o 
  -7  10   7      357.17      348.25     38.07 o 
  -6  10   7      623.79      623.97     60.98 o 
  -5  10   7       83.87      121.41     28.85 o 
  -4  10   7      308.37      378.07     35.13 o 
  -3  10   7      305.98      296.60     34.72 o 
  -2  10   7     1496.77     1446.20     63.12 o 
  -1  10   7      522.12      601.80     41.74 o 
   0  10   7       27.57       20.63     20.58 o 
   1  10   7     1483.91     1442.60     63.34 o 
   2  10   7     2621.89     2699.96     90.07 o 
   3  10   7       34.24       14.82     24.17 o 
   4  10   7       37.73       40.74     41.08 o 
   5  10   7      258.77      280.60     47.02 o 
 -19   0   8      636.11      508.62     86.42 o 
 -18   0   8      548.24      455.62     36.71 o 
 -17   0   8      807.86      781.65     40.15 o 
 -16   0   8     5688.88     5901.67    134.60 o 
 -15   0   8     7328.20     7216.94    145.24 o 
 -14   0   8       38.99       71.29     19.24 o 
 -13   0   8       12.67       18.16     14.34 o 
 -12   0   8    11452.72    11334.11    175.44 o 
 -11   0   8      720.43      774.84     26.75 o 
 -10   0   8      100.38      114.71     12.99 o 
  -9   0   8     7967.47     8224.92    114.69 o 
  -8   0   8    35141.54    34350.40    378.61 o 
  -7   0   8     7507.03     8053.97    195.06 o 
  -6   0   8     2668.37     2874.16     80.55 o 
  -5   0   8        4.71       17.07     13.50 o 
  -4   0   8   124040.34   103695.04    937.17 o 
  -3   0   8     1277.93     1280.84     60.06 o 
  -2   0   8      895.63      771.79     24.36 o 
  -1   0   8     3007.93     3096.05     45.69 o 
   0   0   8    37441.79    35265.04    346.99 o 
   1   0   8     6228.65     6458.09     77.49 o 
   2   0   8    15887.01    15664.69    232.61 o 
   3   0   8    12168.70    11966.27    113.65 o 
   4   0   8     1510.16     1303.80     45.73 o 
   5   0   8     1240.68     1382.93     50.80 o 
   6   0   8     1067.07     1054.24     64.49 o 
   7   0   8    22596.38    22259.20    441.85 o 
   8   0   8    12290.14    12723.89    289.69 o 
   9   0   8      185.65      221.81     41.56 o 
  10   0   8     1827.76     1759.98    137.61 o 
  11   0   8     2868.55     2835.66    245.78 o 
  12   0   8      171.94      218.74     45.82 o 
  13   0   8     1215.48     1359.11     89.89 o 
  14   0   8      443.15      402.06     95.32 o 
  15   0   8     1307.68     1368.66    103.30 o 
 -19   1   8      101.01       73.35     31.93 o 
 -18   1   8      226.99      218.27     24.53 o 
 -17   1   8      186.11      186.06     20.43 o 
 -16   1   8     2341.94     2254.92     56.40 o 
 -15   1   8      992.52     1011.63     32.61 o 
 -14   1   8      417.12      462.70     20.37 o 
 -13   1   8     1374.89     1369.85     29.88 o 
 -12   1   8       90.46      145.48     25.08 o 
 -11   1   8     7955.49     7772.78    157.67 o 
 -10   1   8      239.50      247.72     10.91 o 
  -9   1   8     2004.26     2014.29     27.92 o 
  -8   1   8      791.48      812.37     16.32 o 
  -7   1   8     1755.46     1925.05     23.93 o 
  -6   1   8     1074.76     1056.69     22.81 o 
  -5   1   8     7807.87     7904.56    116.37 o 
  -4   1   8      868.23      880.56     18.05 o 
  -3   1   8     2528.72     2293.90     29.67 o 
  -2   1   8     1692.77     1889.99     25.12 o 
  -1   1   8     2823.28     2931.71     34.78 o 
   0   1   8     7730.07     7810.96     75.72 o 
   1   1   8      260.58      290.72      9.44 o 
   2   1   8     1144.06     1084.68     15.77 o 
   3   1   8    13618.07    13485.62     99.01 o 
   4   1   8      148.16      239.62     53.86 o 
   5   1   8      164.64      212.35     18.00 o 
   6   1   8      442.71      429.93     40.42 o 
   7   1   8     1767.29     1611.54     50.34 o 
   8   1   8     2896.45     3008.38     93.00 o 
   9   1   8      497.16      430.58     30.25 o 
  10   1   8        0.70        5.94     15.37 o 
  11   1   8        0.30       13.45     19.15 o 
  12   1   8     1202.31     1226.17     53.48 o 
  13   1   8      178.88      245.57     33.09 o 
  14   1   8      656.25      722.96     50.10 o 
  15   1   8      477.57      537.60     49.52 o 
 -19   2   8     1187.12     1187.01     81.07 o 
 -18   2   8       70.69       84.05     23.17 o 
 -17   2   8       11.13       35.45     20.09 o 
 -16   2   8     1368.62     1324.55     42.86 o 
 -15   2   8     2691.92     2693.29     51.68 o 
 -14   2   8     1131.04     1049.46     28.06 o 
 -13   2   8       82.67       76.95     11.60 o 
 -12   2   8     3317.62     3479.10     59.61 o 
 -11   2   8     9061.42     9107.83     95.99 o 
 -10   2   8      634.01      609.92     21.77 o 
  -9   2   8      611.70      648.43     16.07 o 
  -8   2   8    25803.69    25738.56    188.66 o 
  -7   2   8        3.12       31.58     17.51 o 
  -6   2   8       17.60       34.51      6.54 o 
  -5   2   8      203.88      229.45     12.21 o 
  -4   2   8    39095.48    38232.81    282.41 o 
  -3   2   8     1320.31     1525.72     23.69 o 
  -2   2   8     1101.80     1151.27     17.38 o 
  -1   2   8     5732.29     6025.61     62.20 o 
   0   2   8    43338.02    42614.64    311.53 o 
   1   2   8     2311.42     2297.12     33.12 o 
   2   2   8     1338.79     1330.20     21.00 o 
   3   2   8    17868.19    18037.72    147.38 o 
   4   2   8     1572.27     1460.69     20.25 o 
   5   2   8      100.75      156.54     20.29 o 
   6   2   8      123.71      123.74     18.43 o 
   7   2   8     7985.79     7828.83    137.81 o 
   8   2   8     1320.97     1279.09     48.65 o 
   9   2   8      211.15      232.58     26.65 o 
  10   2   8       65.00      108.01     22.46 o 
  11   2   8     1986.33     2036.56     77.09 o 
  12   2   8     1673.37     1743.52     70.22 o 
  13   2   8       34.85       39.83     24.92 o 
  14   2   8      191.28      275.53     36.40 o 
 -19   3   8      791.59      831.01     85.50 o 
 -18   3   8      168.47      166.90     29.87 o 
 -17   3   8      469.24      380.96     34.30 o 
 -16   3   8     1387.77     1426.28     54.92 o 
 -15   3   8     4604.08     4515.35    104.42 o 
 -14   3   8     2194.51     2184.51     62.58 o 
 -13   3   8     2798.93     2791.38     68.56 o 
 -12   3   8     1117.47     1108.91     30.20 o 
 -11   3   8    14378.39    14294.58    163.54 o 
 -10   3   8      206.46      248.83     24.75 o 
  -9   3   8    10268.63    10318.81    149.25 o 
  -8   3   8     3277.14     3478.56     77.84 o 
  -7   3   8     4452.07     4471.86     70.92 o 
  -6   3   8      703.49      636.27     23.05 o 
  -5   3   8    14756.26    14835.00    107.43 o 
  -4   3   8      863.32      859.66     23.08 o 
  -3   3   8      444.17      420.42      8.85 o 
  -2   3   8     2651.31     2601.18     29.52 o 
  -1   3   8    14676.56    14270.26    134.90 o 
   0   3   8    14490.81    14563.82    125.29 o 
   1   3   8     3485.75     3598.55     49.99 o 
   2   3   8      484.79      496.60     17.15 o 
   3   3   8    19698.59    19592.50    178.24 o 
   4   3   8     6511.52     6537.73     72.21 o 
   5   3   8       27.53       36.74      8.67 o 
   6   3   8      299.34      280.56     22.22 o 
   7   3   8     3831.01     3985.30     86.14 o 
   8   3   8     2199.19     2135.14     60.13 o 
   9   3   8       16.21       44.57     19.12 o 
  10   3   8      938.97     1013.07     44.79 o 
  11   3   8      407.08      364.52     42.41 o 
  12   3   8     2019.60     1982.45     72.01 o 
  13   3   8       89.09      121.70     45.30 o 
  14   3   8     1470.86     1442.29     67.03 o 
 -18   4   8     2921.60     2825.99     98.04 o 
 -17   4   8     1111.45     1046.63     56.02 o 
 -16   4   8       12.73       21.06     20.68 o 
 -15   4   8      415.17      426.64     51.33 o 
 -14   4   8     1048.08     1058.70     48.61 o 
 -13   4   8     8641.99     8882.28    165.89 o 
 -12   4   8       57.39      110.23     23.91 o 
 -11   4   8     7953.90     7954.66    142.65 o 
 -10   4   8      377.64      408.24     26.02 o 
  -9   4   8     7245.65     7101.62    119.31 o 
  -8   4   8       22.54       34.67     14.82 o 
  -7   4   8    20302.74    20253.67    267.07 o 
  -6   4   8      169.71      158.35     16.80 o 
  -5   4   8      475.96      539.10     24.92 o 
  -4   4   8       27.37       71.38     15.55 o 
  -3   4   8     5107.21     5132.07     44.29 o 
  -2   4   8     2785.65     2802.63     31.31 o 
  -1   4   8     4876.51     4749.96     51.37 o 
   0   4   8     1636.00     1700.67     31.82 o 
   1   4   8     6046.17     6105.14     69.45 o 
   2   4   8     1544.36     1540.05     27.80 o 
   3   4   8     4779.72     4753.48    142.90 o 
   4   4   8        8.95       28.91     11.48 o 
   5   4   8     7460.15     7374.29     89.38 o 
   6   4   8     1755.28     1723.89     32.50 o 
   7   4   8      125.27      160.49     20.94 o 
   8   4   8       29.57       28.75     18.55 o 
   9   4   8     3103.88     3146.53     82.03 o 
  10   4   8     4277.68     4241.02    104.47 o 
  11   4   8      113.91      178.82     29.50 o 
  12   4   8     2328.78     2322.48     86.98 o 
  13   4   8      220.92      241.31     38.44 o 
 -17   5   8     1281.80     1268.19     61.24 o 
 -16   5   8        0.50        8.48     19.08 o 
 -15   5   8      412.90      432.41     34.97 o 
 -14   5   8      197.58      177.65     27.08 o 
 -13   5   8     3029.29     2979.27     80.64 o 
 -12   5   8     1031.86     1066.61     44.46 o 
 -11   5   8     1128.16     1153.29     43.92 o 
 -10   5   8      921.93      873.55     36.15 o 
  -9   5   8      895.46      957.28     40.01 o 
  -8   5   8       36.03        6.96     13.71 o 
  -7   5   8      784.18      794.49     34.18 o 
  -6   5   8     6363.49     6381.23    109.81 o 
  -5   5   8      380.33      410.68     26.68 o 
  -4   5   8      375.28      407.93     21.63 o 
  -3   5   8      341.41      401.45     33.29 o 
  -2   5   8     4743.95     4802.84     50.33 o 
  -1   5   8    10838.86    11204.26    110.58 o 
   0   5   8      119.49      153.66     16.97 o 
   1   5   8     1806.88     1836.63     30.78 o 
   2   5   8     1425.49     1552.09     31.21 o 
   3   5   8     2388.48     2369.75     41.03 o 
   4   5   8     2286.06     2304.97     42.58 o 
   5   5   8     2267.47     2344.73     49.02 o 
   6   5   8      456.89      414.21     21.46 o 
   7   5   8      520.70      547.04     24.32 o 
   8   5   8        0.49        3.61     15.44 o 
   9   5   8      776.86      753.55     40.79 o 
  10   5   8     1915.41     1960.98     74.23 o 
  11   5   8       71.64      146.68     33.61 o 
  12   5   8       69.15       85.28     35.61 o 
  13   5   8      199.68      170.68     37.26 o 
 -16   6   8       95.79      102.27     27.24 o 
 -15   6   8      215.04      194.14     33.48 o 
 -14   6   8     1059.84     1110.74     77.20 o 
 -13   6   8     4048.97     3953.63    103.35 o 
 -12   6   8      393.25      393.23     32.76 o 
 -11   6   8     2827.90     2958.54     78.30 o 
 -10   6   8      102.39      130.17     29.29 o 
  -9   6   8     1730.99     1877.06     55.07 o 
  -8   6   8      860.47      817.84     36.65 o 
  -7   6   8    11526.73    11646.59    200.02 o 
  -6   6   8        9.49       83.04     40.23 o 
  -5   6   8     2207.65     2163.55     91.90 o 
  -4   6   8      504.47      572.78     37.51 o 
  -3   6   8     2390.46     2338.73     56.01 o 
  -2   6   8     1099.18     1206.12     65.51 o 
  -1   6   8     1179.11     1143.67     23.57 o 
   0   6   8      314.54      341.29     15.43 o 
   1   6   8     1452.18     1448.67     34.52 o 
   2   6   8      215.04      225.38     14.79 o 
   3   6   8      934.73      896.86     25.97 o 
   4   6   8        5.92       32.71     14.22 o 
   5   6   8     5131.09     5106.23    102.89 o 
   6   6   8     4185.54     4042.48     71.02 o 
   7   6   8        8.66       15.99     12.39 o 
   8   6   8       28.76       48.45     19.61 o 
   9   6   8      594.22      614.91     47.39 o 
  10   6   8     4623.95     4514.71    120.95 o 
  11   6   8      354.03      337.29     41.96 o 
  12   6   8      128.13      240.36     50.40 o 
 -15   7   8      361.56      311.83     39.23 o 
 -14   7   8     5148.27     5143.60    172.67 o 
 -13   7   8     1621.29     1622.20     68.80 o 
 -12   7   8      109.38      165.95     27.22 o 
 -11   7   8      421.70      519.12     40.14 o 
 -10   7   8     3424.85     3480.74     91.19 o 
  -9   7   8       39.45       85.01     23.34 o 
  -8   7   8       79.18      175.35     26.35 o 
  -7   7   8      331.43      315.82     43.47 o 
  -6   7   8    16368.90    16446.42    272.65 o 
  -5   7   8      118.13      173.69     23.48 o 
  -4   7   8      710.73      694.76     35.39 o 
  -3   7   8     2351.94     2323.64     66.91 o 
  -2   7   8    24033.70    23812.27    362.69 o 
  -1   7   8       45.88       88.65     16.51 o 
   0   7   8      168.18      204.49     15.43 o 
   1   7   8      391.92      411.45     22.72 o 
   2   7   8     3087.49     3028.29     54.48 o 
   3   7   8      514.14      537.11     22.67 o 
   4   7   8     1073.30     1102.84     33.55 o 
   5   7   8     4250.81     4243.40    140.91 o 
   6   7   8     4730.51     4527.89     88.27 o 
   7   7   8        0.29        3.33     13.71 o 
   8   7   8      393.11      375.65     34.83 o 
   9   7   8     4323.81     4289.44    114.77 o 
  10   7   8      525.35      534.85     48.33 o 
 -14   8   8       59.46       44.51     28.71 o 
 -13   8   8      365.10      438.35     44.69 o 
 -12   8   8        0.93       16.24     21.78 o 
 -11   8   8      391.65      451.38     57.73 o 
 -10   8   8      117.26      148.06     34.36 o 
  -9   8   8      183.27      195.20     30.03 o 
  -8   8   8      218.10      284.41     30.20 o 
  -7   8   8       41.55       67.22     22.72 o 
  -6   8   8     1011.60     1114.77     54.96 o 
  -5   8   8      289.94      392.97     40.73 o 
  -4   8   8      186.47      225.75     29.14 o 
  -3   8   8       17.34       18.08     19.73 o 
  -2   8   8     1099.71     1118.49     49.21 o 
  -1   8   8       12.47       11.05     20.49 o 
   0   8   8     1099.11     1053.24     44.65 o 
   1   8   8      535.80      552.30     39.17 o 
   2   8   8      375.48      395.50     27.92 o 
   3   8   8      784.45      754.90     44.31 o 
   4   8   8      172.64      200.43     19.23 o 
   5   8   8      291.18      287.06     24.75 o 
   6   8   8      351.79      332.22     23.72 o 
   7   8   8        4.50        6.88     18.03 o 
   8   8   8       69.68       73.69     26.23 o 
   9   8   8       79.67       50.85     31.19 o 
 -12   9   8       23.74       86.00     29.51 o 
 -11   9   8       99.14      114.98     30.39 o 
 -10   9   8     3866.65     3852.40    121.00 o 
  -9   9   8      906.78      961.63     58.23 o 
  -8   9   8        2.38        8.84     21.05 o 
  -7   9   8      167.10      243.91     69.15 o 
  -6   9   8     3627.82     3650.46    107.33 o 
  -5   9   8      111.40      123.12     25.71 o 
  -4   9   8        0.57      -11.52     18.87 o 
  -3   9   8       95.00      203.13     33.85 o 
  -2   9   8     4209.63     4099.85    106.26 o 
  -1   9   8        7.09       50.78     21.54 o 
   0   9   8     1145.81     1177.92     49.75 o 
   1   9   8     1040.32     1036.94     64.88 o 
   2   9   8     4178.64     4211.47    115.34 o 
   3   9   8        0.99        7.98     19.53 o 
   4   9   8       79.29       60.25     25.81 o 
   5   9   8     1923.23     1831.60     68.50 o 
   6   9   8      892.11      818.12     71.55 o 
  -9  10   8     1495.74     1475.85     71.15 o 
  -8  10   8      247.01      245.60     35.54 o 
  -7  10   8      776.79      640.70     48.43 o 
  -6  10   8      170.36      223.75     32.87 o 
  -5  10   8      348.86      362.89     43.00 o 
  -4  10   8      954.47     1003.44     55.82 o 
  -3  10   8     1558.38     1511.29     64.61 o 
  -2  10   8      534.76      593.22     42.76 o 
  -1  10   8        8.84       19.19     20.39 o 
   0  10   8      281.55      334.23     35.47 o 
   1  10   8     3472.22     3377.09    100.81 o 
   2  10   8     1094.38     1099.93     60.29 o 
   3  10   8       14.46       47.29     60.10 o 
   4  10   8       46.05       42.49     44.49 o 
 -19   1   9      533.33      516.86     58.77 o 
 -18   1   9      231.32      217.57     26.60 o 
 -17   1   9      743.70      756.55     31.30 o 
 -16   1   9     5746.93     5771.57    103.04 o 
 -15   1   9     3639.95     3687.05     62.94 o 
 -14   1   9      139.13      181.16     21.25 o 
 -13   1   9       76.12      126.62     14.08 o 
 -12   1   9    10048.13     9621.58    108.29 o 
 -11   1   9     4021.88     3915.80     65.45 o 
 -10   1   9     2197.38     2291.89     32.80 o 
  -9   1   9      224.40      231.41     10.60 o 
  -8   1   9     8686.60     9004.91    107.11 o 
  -7   1   9     1908.43     1960.43     25.93 o 
  -6   1   9      694.89      808.83     14.46 o 
  -5   1   9      388.38      475.24     16.45 o 
  -4   1   9    82856.16    74865.40    521.84 o 
  -3   1   9     1263.55     1287.79     26.91 o 
  -2   1   9     1450.47     1511.86     29.87 o 
  -1   1   9      641.17      622.71     16.78 o 
   0   1   9    39916.29    38828.83    329.01 o 
   1   1   9     2422.42     2268.51     28.88 o 
   2   1   9     1675.68     1633.52     25.23 o 
   3   1   9     5501.41     5192.90     53.20 o 
   4   1   9     3569.89     3545.34     63.97 o 
   5   1   9      510.66      522.15     25.06 o 
   6   1   9     1542.12     1503.80     50.88 o 
   7   1   9    18660.44    18395.08    277.89 o 
   8   1   9     1458.82     1430.59     50.07 o 
   9   1   9      281.13      270.51     27.78 o 
  10   1   9      150.27      191.06     26.08 o 
  11   1   9     4535.06     4316.44    109.55 o 
  12   1   9      861.06      882.80     52.43 o 
  13   1   9       35.88       42.95     29.28 o 
  14   1   9       58.04       57.03     27.76 o 
 -19   2   9      805.40      790.72     72.33 o 
 -18   2   9      148.57      138.18     38.67 o 
 -17   2   9      941.25     1030.22     53.82 o 
 -16   2   9     2294.71     2174.76     74.90 o 
 -15   2   9     1712.76     1719.64     45.20 o 
 -14   2   9     2264.35     2263.25     42.41 o 
 -13   2   9     1170.26     1188.62     31.59 o 
 -12   2   9        2.83       21.52      9.68 o 
 -11   2   9    13030.79    13087.28    130.26 o 
 -10   2   9     2259.91     2315.68     31.43 o 
  -9   2   9     4380.23     4200.40     44.23 o 
  -8   2   9     1069.61     1004.71     34.24 o 
  -7   2   9     3182.89     3152.28     42.77 o 
  -6   2   9     1528.52     1361.13     23.42 o 
  -5   2   9    16495.91    16847.81    127.86 o 
  -4   2   9     1516.75     1506.07     41.89 o 
  -3   2   9     1036.59     1186.01     32.35 o 
  -2   2   9      584.45      681.08     16.66 o 
  -1   2   9     9059.75     9194.03     84.66 o 
   0   2   9    16830.99    16519.63    150.28 o 
   1   2   9     2884.21     2978.38     36.54 o 
   2   2   9       50.89       99.35      9.00 o 
   3   2   9    20690.49    20242.73    171.53 o 
   4   2   9     1668.95     1580.47     22.71 o 
   5   2   9      404.07      452.98     25.01 o 
   6   2   9       22.34       21.49     15.80 o 
   7   2   9     9244.18     9169.81    158.46 o 
   8   2   9     2313.16     2310.51     63.35 o 
   9   2   9        4.00        1.68     15.18 o 
  10   2   9      106.62       72.80     21.65 o 
  11   2   9       13.47       62.84     30.58 o 
  12   2   9     2860.71     2839.53     94.55 o 
  13   2   9      310.81      360.60     46.48 o 
  14   2   9      749.88      769.68     62.58 o 
 -19   3   9     1092.02      998.65     81.36 o 
 -18   3   9     1123.05     1050.52     51.99 o 
 -17   3   9      723.44      752.61     51.95 o 
 -16   3   9      259.59      280.80     30.07 o 
 -15   3   9     1023.26     1024.45     65.10 o 
 -14   3   9      515.60      531.49     32.52 o 
 -13   3   9     1197.78     1226.41     42.89 o 
 -12   3   9        5.21        3.53     13.69 o 
 -11   3   9     9894.27    10076.23    163.11 o 
 -10   3   9     1998.53     1943.87     52.78 o 
  -9   3   9     6953.63     7164.47    114.69 o 
  -8   3   9     7738.65     7634.76    115.97 o 
  -7   3   9    13390.78    13213.64    175.69 o 
  -6   3   9      365.37      327.70     20.50 o 
  -5   3   9     2027.00     1931.56     35.49 o 
  -4   3   9     1164.25     1108.75     14.70 o 
  -3   3   9     1700.29     1689.62     26.26 o 
  -2   3   9       54.57       87.41     19.61 o 
  -1   3   9      542.48      521.54     17.01 o 
   0   3   9    11167.72    11273.48    108.72 o 
   1   3   9    12098.10    12560.30    120.69 o 
   2   3   9     1031.55     1083.91     25.55 o 
   3   3   9    12976.73    12908.04    128.69 o 
   4   3   9     4911.81     4982.06     71.12 o 
   5   3   9     3218.10     3263.55     43.42 o 
   6   3   9     2059.30     2103.76     55.60 o 
   7   3   9     1213.40     1225.62     61.14 o 
   8   3   9        5.72      -12.93     16.65 o 
   9   3   9      960.15      944.72     44.70 o 
  10   3   9      647.78      624.80     38.75 o 
  11   3   9      253.25      287.53     32.14 o 
  12   3   9     1741.10     1792.20     75.25 o 
  13   3   9      170.51      185.14     36.03 o 
 -18   4   9      676.62      662.43     78.44 o 
 -17   4   9      712.70      759.44     56.26 o 
 -16   4   9      285.60      265.02     29.32 o 
 -15   4   9     1118.21     1047.16     45.50 o 
 -14   4   9     1503.62     1639.95     55.07 o 
 -13   4   9      969.48     1046.22     47.88 o 
 -12   4   9     1746.29     1691.00     68.04 o 
 -11   4   9     4519.26     4554.34     97.48 o 
 -10   4   9       52.08       85.41     38.27 o 
  -9   4   9     7716.04     7739.41    130.79 o 
  -8   4   9       80.72       92.13     16.81 o 
  -7   4   9    11119.71    11409.40    169.58 o 
  -6   4   9     1150.15     1127.86     33.65 o 
  -5   4   9     2408.21     2346.49     50.13 o 
  -4   4   9      616.78      716.79     29.13 o 
  -3   4   9       19.23       28.30      8.63 o 
  -2   4   9      339.65      359.15     11.22 o 
  -1   4   9     6058.99     6618.15    198.75 o 
   0   4   9      913.30      866.11     22.54 o 
   1   4   9      764.45      768.97     20.19 o 
   2   4   9     3750.75     3921.32     54.08 o 
   3   4   9    10657.83    10714.08    133.85 o 
   4   4   9     4324.36     4341.19     62.01 o 
   5   4   9     1708.90     1709.71     33.83 o 
   6   4   9      699.11      727.11     34.45 o 
   7   4   9      658.95      654.33     36.43 o 
   8   4   9      658.20      642.91     36.24 o 
   9   4   9       82.21       52.11     21.30 o 
  10   4   9      180.83      213.36     33.83 o 
  11   4   9      609.06      682.34     47.09 o 
  12   4   9      247.93      264.52     36.73 o 
  13   4   9       81.52       81.73     35.17 o 
 -17   5   9      713.50      626.01     65.56 o 
 -16   5   9      199.13      225.56     30.88 o 
 -15   5   9      506.49      570.07     43.30 o 
 -14   5   9     2475.11     2617.53     78.76 o 
 -13   5   9     5979.58     5942.78    132.15 o 
 -12   5   9      896.61      892.48     53.26 o 
 -11   5   9     1731.08     1693.69     53.02 o 
 -10   5   9     1048.66     1084.96     40.85 o 
  -9   5   9     9215.65     9069.51    159.95 o 
  -8   5   9     2756.05     2790.27     67.72 o 
  -7   5   9    14527.27    14796.48    224.63 o 
  -6   5   9       24.67       33.93     30.93 o 
  -5   5   9      606.65      631.73     28.70 o 
  -4   5   9       55.93       86.98     21.48 o 
  -3   5   9    11952.38    12204.34    193.22 o 
  -2   5   9     3779.34     3892.81     51.89 o 
  -1   5   9     4859.08     5083.24     61.67 o 
   0   5   9       86.92      123.45     16.49 o 
   1   5   9     3786.05     3811.92     61.36 o 
   2   5   9     1378.49     1449.95     32.80 o 
   3   5   9      234.45      251.18     22.07 o 
   4   5   9      141.14      172.54     20.46 o 
   5   5   9     9711.26     9805.47    125.53 o 
   6   5   9     1857.44     1838.15     39.81 o 
   7   5   9        3.76       21.82     17.86 o 
   8   5   9      153.88      153.03     29.32 o 
   9   5   9      874.51      792.23     64.20 o 
  10   5   9     6147.31     6008.09    147.54 o 
  11   5   9      110.55      108.44     31.13 o 
  12   5   9      137.33      183.88     31.70 o 
 -16   6   9        0.02        5.91     27.30 o 
 -15   6   9       13.76       55.71     38.41 o 
 -14   6   9     2966.13     2977.66     93.58 o 
 -13   6   9     4139.70     4197.06    110.26 o 
 -12   6   9      411.19      500.39     74.51 o 
 -11   6   9       10.85       -0.13     16.58 o 
 -10   6   9     5436.95     5325.82    114.94 o 
  -9   6   9      429.14      451.64     32.79 o 
  -8   6   9      574.85      573.65     36.26 o 
  -7   6   9      355.45      459.36     32.21 o 
  -6   6   9     9780.30     9772.89    172.44 o 
  -5   6   9      108.64      167.55     20.97 o 
  -4   6   9      286.96      383.90     26.95 o 
  -3   6   9      402.85      452.83     32.17 o 
  -2   6   9    12569.24    12723.83    204.56 o 
  -1   6   9       54.05       66.68     18.98 o 
   0   6   9      371.68      403.88     17.49 o 
   1   6   9      202.02      223.32     28.79 o 
   2   6   9     6009.97     6018.67     84.29 o 
   3   6   9        3.25       -8.43     11.04 o 
   4   6   9      487.47      517.33     26.12 o 
   5   6   9     4094.45     4014.58     69.77 o 
   6   6   9     1605.77     1558.23     44.36 o 
   7   6   9      134.27      199.69     34.39 o 
   8   6   9       38.43       27.63     20.54 o 
   9   6   9     4492.26     4651.93    119.52 o 
  10   6   9     1196.09     1080.44     62.22 o 
  11   6   9        2.04      -13.69     26.22 o 
 -15   7   9       18.12       49.73     28.36 o 
 -14   7   9      514.08      571.17     47.42 o 
 -13   7   9      337.82      368.59     37.52 o 
 -12   7   9        0.70        9.00     20.62 o 
 -11   7   9      452.76      486.29     38.45 o 
 -10   7   9       30.65       73.48     27.44 o 
  -9   7   9      253.43      303.17     29.31 o 
  -8   7   9      423.90      440.92     37.00 o 
  -7   7   9     4144.90     4221.58    103.85 o 
  -6   7   9      672.05      678.59     38.94 o 
  -5   7   9      383.51      371.69     31.27 o 
  -4   7   9      222.50      216.65     29.58 o 
  -3   7   9     1958.73     2023.59     60.65 o 
  -2   7   9      578.21      586.23     39.68 o 
  -1   7   9     1693.71     1664.44     54.10 o 
   0   7   9        7.06       31.47     12.46 o 
   1   7   9        8.18       50.85     20.64 o 
   2   7   9      126.66      149.75     15.85 o 
   3   7   9      139.86      183.88     20.37 o 
   4   7   9       84.84      121.99     23.74 o 
   5   7   9        0.44       -3.39     14.37 o 
   6   7   9      250.80      244.92     20.83 o 
   7   7   9        3.42       17.81     22.25 o 
   8   7   9       88.43       83.17     26.19 o 
   9   7   9      642.15      628.31     45.20 o 
  10   7   9      661.41      643.93     47.37 o 
 -13   8   9     1135.78     1062.23     58.93 o 
 -12   8   9       67.62       96.72     30.86 o 
 -11   8   9      629.86      639.69     45.93 o 
 -10   8   9     5554.91     5560.16    140.23 o 
  -9   8   9       14.22       32.63     22.68 o 
  -8   8   9      349.87      333.65     42.59 o 
  -7   8   9      240.09      247.59     29.75 o 
  -6   8   9    10736.37    10614.20    208.31 o 
  -5   8   9      164.09      151.04     25.77 o 
  -4   8   9     1265.72     1301.53     60.83 o 
  -3   8   9     1242.31     1447.98     55.10 o 
  -2   8   9    11029.81    10809.38    201.59 o 
  -1   8   9      184.99      208.11     26.28 o 
   0   8   9      537.24      574.50     38.42 o 
   1   8   9     1369.69     1341.80     52.45 o 
   2   8   9     3416.35     3374.69    100.57 o 
   3   8   9      919.86      885.40     32.51 o 
   4   8   9      793.83      766.21     31.26 o 
   5   8   9     1515.60     1441.54     46.77 o 
   6   8   9     1159.89     1143.84     50.73 o 
   7   8   9      190.23      272.10     32.28 o 
   8   8   9      253.09      278.24     31.68 o 
 -11   9   9       60.29       51.15     27.88 o 
 -10   9   9        0.12       59.84     44.49 o 
  -9   9   9     1230.30     1300.11     71.98 o 
  -8   9   9      476.67      486.59     56.83 o 
  -7   9   9      410.17      494.31     39.95 o 
  -6   9   9     1193.34     1141.70     54.25 o 
  -5   9   9       78.97      130.80     26.89 o 
  -4   9   9      683.65      713.60     49.95 o 
  -3   9   9      978.11      945.85     53.07 o 
  -2   9   9      980.25      879.08     51.03 o 
  -1   9   9       30.71       86.51     67.59 o 
   0   9   9      394.08      440.97     38.15 o 
   1   9   9      910.97      911.57     51.03 o 
   2   9   9     1612.42     1551.80     98.49 o 
   3   9   9      108.45      197.58     61.80 o 
   4   9   9      103.17      109.01     26.08 o 
   5   9   9     2654.40     2608.59    104.61 o 
   6   9   9       62.68       55.23     56.70 o 
  -8  10   9       26.81       44.31     28.90 o 
  -7  10   9      131.31      198.75     33.11 o 
  -6  10   9     1285.36     1235.58     60.18 o 
  -5  10   9      249.11      280.05     35.86 o 
  -4  10   9       49.28       -3.12     23.47 o 
  -3  10   9      296.29      317.50     39.13 o 
  -2  10   9      332.34      322.72     34.27 o 
  -1  10   9       32.73      121.62     51.50 o 
   0  10   9       64.28       42.35     26.66 o 
   1  10   9     1233.21     1201.35     63.86 o 
   2  10   9     2101.40     2033.01     75.97 o 
   3  10   9      254.47      273.76     39.83 o 
 -19   0  10      262.78      130.82     37.25 o 
 -18   0  10     1012.28      900.61    103.12 o 
 -17   0  10     3053.74     3027.62     92.84 o 
 -16   0  10     9912.02     9428.23    188.96 o 
 -15   0  10     2582.57     2645.18     68.02 o 
 -14   0  10        9.02        2.83     13.95 o 
 -13   0  10      127.09      149.96     19.99 o 
 -12   0  10    23924.85    22251.11    820.79 o 
 -11   0  10     3246.89     3153.29     61.91 o 
 -10   0  10      525.11      639.37     32.94 o 
  -9   0  10      170.83      164.06     13.92 o 
  -8   0  10    11565.36    11444.21    152.72 o 
  -7   0  10    12707.72    12861.13    186.10 o 
  -6   0  10     6502.48     6752.78    246.82 o 
  -5   0  10      223.97      219.39     14.82 o 
  -4   0  10    56072.92    51418.27    552.40 o 
  -3   0  10       31.90       72.02     11.87 o 
  -2   0  10     7038.20     7780.06    192.58 o 
  -1   0  10     3359.31     3293.91     56.86 o 
   0   0  10    56856.47    54026.77    583.33 o 
   1   0  10     3247.90     2980.73    100.98 o 
   2   0  10     3423.29     3556.52     89.56 o 
   3   0  10     2735.92     2611.58     78.70 o 
   4   0  10     5736.84     5896.38    139.60 o 
   5   0  10      758.09      761.26     44.17 o 
   6   0  10     4063.21     4084.93    122.72 o 
   7   0  10    18681.02    19115.18    435.25 o 
   8   0  10     1027.98     1178.95     67.01 o 
   9   0  10        1.28        8.96     26.66 o 
  10   0  10      138.66      112.88     34.32 o 
  11   0  10     9229.42     9460.75    321.74 o 
  12   0  10       54.44       86.65     54.22 o 
  13   0  10      116.99      207.73     87.34 o 
 -19   1  10      524.69      502.80     44.70 o 
 -18   1  10      127.10      181.34     25.81 o 
 -17   1  10       87.23      122.19     20.37 o 
 -16   1  10     1969.89     1970.25     50.43 o 
 -15   1  10        5.60       14.28     12.91 o 
 -14   1  10      777.69      747.79     29.00 o 
 -13   1  10     1347.61     1310.60     28.98 o 
 -12   1  10      176.96      205.00     17.90 o 
 -11   1  10     6528.01     6547.73     98.23 o 
 -10   1  10     1797.26     1765.30     28.98 o 
  -9   1  10     1334.34     1317.87     42.62 o 
  -8   1  10       15.28       45.46      7.89 o 
  -7   1  10     1802.75     1777.29     28.95 o 
  -6   1  10     3382.26     3457.97     38.56 o 
  -5   1  10    11229.56    11697.26    104.16 o 
  -4   1  10      551.26      498.21     40.61 o 
  -3   1  10      263.39      315.83     11.92 o 
  -2   1  10      108.90      129.20     11.46 o 
  -1   1  10     6345.50     6526.73     83.57 o 
   0   1  10     3838.80     3790.69     52.00 o 
   1   1  10       15.81       40.51     11.02 o 
   2   1  10       16.14       40.89     10.83 o 
   3   1  10     2842.61     2729.33     36.02 o 
   4   1  10     2112.17     2157.81     50.01 o 
   5   1  10       24.68       58.98     16.29 o 
   6   1  10      264.64      328.02     28.36 o 
   7   1  10     4315.38     4235.48     96.77 o 
   8   1  10     1036.84     1098.55     48.91 o 
   9   1  10        4.10       14.66     18.13 o 
  10   1  10      222.57      297.15     34.64 o 
  11   1  10       49.22       70.84     40.86 o 
  12   1  10     1011.18     1009.87     60.17 o 
  13   1  10       94.82      146.77     31.95 o 
 -19   2  10     1276.17     1004.04     55.23 o 
 -18   2  10       30.22      105.09     53.63 o 
 -17   2  10      445.93      370.47     31.72 o 
 -16   2  10     5241.67     5304.00    114.33 o 
 -15   2  10      548.40      529.51     32.01 o 
 -14   2  10      202.43      217.06     18.53 o 
 -13   2  10       35.28       64.90     17.67 o 
 -12   2  10     2053.23     2005.32     33.97 o 
 -11   2  10     3807.00     3760.17     49.29 o 
 -10   2  10     3132.55     3063.24     39.87 o 
  -9   2  10     1541.22     1535.51     27.01 o 
  -8   2  10    11244.33    11643.61    111.75 o 
  -7   2  10     8767.02     9151.92     92.64 o 
  -6   2  10       81.09      100.86      7.02 o 
  -5   2  10     9630.23    10249.55    102.59 o 
  -4   2  10    32868.05    33387.06    262.53 o 
  -3   2  10        8.67       13.11      6.79 o 
  -2   2  10       42.16       89.58     14.98 o 
  -1   2  10      212.24      198.10     12.64 o 
   0   2  10    18047.09    17711.52    160.53 o 
   1   2  10       13.35       66.44     22.85 o 
   2   2  10     2042.75     2142.52     36.76 o 
   3   2  10     5080.40     5070.51     57.34 o 
   4   2  10     7060.63     7108.36    118.57 o 
   5   2  10       76.19      135.11     30.40 o 
   6   2  10       63.83       73.93     21.30 o 
   7   2  10     8010.10     7791.84    147.26 o 
   8   2  10        1.97       18.51     18.09 o 
   9   2  10      412.21      457.30     34.05 o 
  10   2  10        2.73       -9.75     21.07 o 
  11   2  10     2462.48     2425.30     83.40 o 
  12   2  10      514.23      515.93     49.90 o 
  13   2  10      224.33      162.05     34.87 o 
 -18   3  10       46.18       79.06     27.09 o 
 -17   3  10     1452.26     1444.99     56.97 o 
 -16   3  10     1897.34     1843.38     61.61 o 
 -15   3  10     1980.19     2015.99     63.07 o 
 -14   3  10     1318.09     1292.30     46.22 o 
 -13   3  10     3585.91     3592.15     79.07 o 
 -12   3  10      231.55      207.39     21.77 o 
 -11   3  10     6113.24     6186.30    113.18 o 
 -10   3  10     3226.49     3070.38     65.82 o 
  -9   3  10    10796.01    10949.76    168.16 o 
  -8   3  10      958.01      915.19     32.90 o 
  -7   3  10    11211.55    11064.49    174.16 o 
  -6   3  10      805.62      852.93     16.00 o 
  -5   3  10    12059.69    11970.04    124.43 o 
  -4   3  10      108.82      123.23      8.53 o 
  -3   3  10     1444.56     1596.28     24.03 o 
  -2   3  10     1497.08     1655.73     27.68 o 
  -1   3  10     7918.53     7835.90     92.81 o 
   0   3  10    15749.25    15874.56    152.12 o 
   1   3  10       80.42      104.26     15.96 o 
   2   3  10      150.31      191.13     16.62 o 
   3   3  10     9041.66     9040.44     99.20 o 
   4   3  10    11624.10    11280.86    119.07 o 
   5   3  10       10.61        9.26     14.71 o 
   6   3  10      480.41      442.03     30.12 o 
   7   3  10     4972.66     4972.91    108.41 o 
   8   3  10     1019.48     1045.19     47.95 o 
   9   3  10      890.48      949.40     47.31 o 
  10   3  10       78.21      115.94     32.60 o 
  11   3  10      275.68      270.17     34.22 o 
  12   3  10      603.99      667.09     53.36 o 
  13   3  10        4.75        1.89     23.96 o 
 -18   4  10     1342.83     1305.44     61.66 o 
 -17   4  10      917.36      916.44     54.40 o 
 -16   4  10      436.05      455.34     35.65 o 
 -15   4  10      629.76      609.33     38.42 o 
 -14   4  10     2397.52     2264.91     88.35 o 
 -13   4  10     3228.26     3198.64     82.28 o 
 -12   4  10      907.63      956.49     41.71 o 
 -11   4  10     2794.92     2851.32     70.90 o 
 -10   4  10      727.65      739.58     33.31 o 
  -9   4  10     8380.98     8466.67    142.66 o 
  -8   4  10      175.52      180.50     21.79 o 
  -7   4  10    22171.34    21965.97    301.58 o 
  -6   4  10       58.89       96.91     18.71 o 
  -5   4  10     2130.57     2156.33     50.65 o 
  -4   4  10        0.01       16.61      5.77 o 
  -3   4  10    11233.53    11063.01    100.74 o 
  -2   4  10     2996.07     3072.34     39.92 o 
  -1   4  10      474.36      501.87     21.05 o 
   0   4  10      879.27      878.59     23.04 o 
   1   4  10     2276.83     2212.22     38.47 o 
   2   4  10     6040.29     5990.84     77.43 o 
   3   4  10     3567.70     3638.34     56.78 o 
   4   4  10     3617.12     3609.83     57.42 o 
   5   4  10     4464.21     4599.91     66.03 o 
   6   4  10      785.25      784.17     40.73 o 
   7   4  10      298.75      310.86     27.38 o 
   8   4  10       17.03       11.33     18.63 o 
   9   4  10     1399.99     1325.94     60.52 o 
  10   4  10     2142.48     2179.38     82.45 o 
  11   4  10       13.18       13.03     21.91 o 
  12   4  10      406.52      376.19     43.99 o 
 -17   5  10      915.34      804.23     55.99 o 
 -16   5  10       19.57       49.99     36.12 o 
 -15   5  10      707.46      686.83     42.62 o 
 -14   5  10      295.40      355.30     35.77 o 
 -13   5  10     2295.79     2415.92     77.79 o 
 -12   5  10       11.65       20.95     21.90 o 
 -11   5  10       28.81       59.25     24.04 o 
 -10   5  10      157.14      170.68     23.72 o 
  -9   5  10     3855.28     3943.06     88.06 o 
  -8   5  10     1306.16     1465.22     49.68 o 
  -7   5  10     3584.66     3680.63     83.25 o 
  -6   5  10     3715.95     3730.27     81.39 o 
  -5   5  10      821.12      854.48     32.91 o 
  -4   5  10      100.59      193.42     33.35 o 
  -3   5  10     1957.85     1909.07     51.38 o 
  -2   5  10     4470.95     4382.47     55.75 o 
  -1   5  10      716.58      761.90     20.41 o 
   0   5  10       49.70       57.24     15.07 o 
   1   5  10       38.48       38.77     13.06 o 
   2   5  10     1537.62     1675.17     37.89 o 
   3   5  10     4215.39     4201.02     66.81 o 
   4   5  10     1512.38     1520.19     38.59 o 
   5   5  10     1185.53     1197.22     33.08 o 
   6   5  10     2628.29     2539.58     77.40 o 
   7   5  10      234.03      299.68     27.72 o 
   8   5  10      428.45      464.93     35.64 o 
   9   5  10     1321.88     1390.46    103.93 o 
  10   5  10      167.32      199.04     36.04 o 
  11   5  10       80.23       98.32     31.01 o 
 -16   6  10       62.54       46.01     27.76 o 
 -15   6  10      268.01      228.79     35.54 o 
 -14   6  10     3395.97     3433.81    104.11 o 
 -13   6  10     2387.91     2520.85     85.93 o 
 -12   6  10       78.43      127.52     35.30 o 
 -11   6  10     2186.07     2142.59     66.40 o 
 -10   6  10      103.11      151.52     25.38 o 
  -9   6  10     4857.63     4883.91    110.20 o 
  -8   6  10      813.02      948.31     41.05 o 
  -7   6  10     4216.73     4262.99     94.15 o 
  -6   6  10     1081.44     1146.92     46.08 o 
  -5   6  10      163.56      236.06     24.74 o 
  -4   6  10     1656.84     1640.71     51.26 o 
  -3   6  10    10625.46    10897.56    187.00 o 
  -2   6  10     1717.09     1732.26     54.43 o 
  -1   6  10     1537.34     1366.50     29.41 o 
   0   6  10       15.33       51.53     20.65 o 
   1   6  10      533.02      592.32     31.29 o 
   2   6  10     4621.15     4625.59     73.56 o 
   3   6  10      235.59      239.43     18.63 o 
   4   6  10       26.48       65.57     23.43 o 
   5   6  10     1241.46     1278.24     48.54 o 
   6   6  10      442.60      388.15     30.67 o 
   7   6  10       17.29       29.22     20.47 o 
   8   6  10      583.54      547.09     40.99 o 
   9   6  10      764.11      774.02     73.70 o 
  10   6  10     2152.26     2178.33     93.04 o 
 -15   7  10      357.29      393.36     44.46 o 
 -14   7  10     5208.11     5157.79    144.46 o 
 -13   7  10     2409.24     2426.80     87.98 o 
 -12   7  10        0.58       25.40     26.47 o 
 -11   7  10        0.81      -18.62     22.51 o 
 -10   7  10     4676.20     4858.17    128.74 o 
  -9   7  10        5.27       -4.03     24.58 o 
  -8   7  10       74.31      162.41     25.07 o 
  -7   7  10      177.55      250.29     35.70 o 
  -6   7  10     5999.12     5902.75    155.14 o 
  -5   7  10       25.02       90.13     50.78 o 
  -4   7  10      680.39      668.89     38.03 o 
  -3   7  10      545.42      595.45     36.30 o 
  -2   7  10    23823.06    23696.78    383.51 o 
  -1   7  10      166.01      264.47     47.38 o 
   0   7  10     2327.14     2140.74     50.44 o 
   1   7  10     1355.88     1320.33     39.81 o 
   2   7  10     3407.35     3303.90     61.01 o 
   3   7  10      461.43      456.09     26.42 o 
   4   7  10     1059.29     1105.18     37.83 o 
   5   7  10     1244.64     1275.08     39.38 o 
   6   7  10      866.50      835.69     42.52 o 
   7   7  10        1.44       10.05     21.77 o 
   8   7  10      347.62      384.25     38.96 o 
   9   7  10     4413.33     4275.82    127.42 o 
 -13   8  10       78.38       81.16     29.75 o 
 -12   8  10      121.91      182.10     33.47 o 
 -11   8  10        2.31       -9.13     23.63 o 
 -10   8  10      101.30      232.38     52.62 o 
  -9   8  10      372.46      404.08     38.00 o 
  -8   8  10      100.55      103.55     24.92 o 
  -7   8  10      118.88      202.53     28.72 o 
  -6   8  10     1419.51     1357.55     57.01 o 
  -5   8  10        2.26       -3.36     18.64 o 
  -4   8  10       65.38      109.54     37.90 o 
  -3   8  10       42.49      133.59     34.00 o 
  -2   8  10       26.09       63.30     34.22 o 
  -1   8  10      113.62      212.91     63.05 o 
   0   8  10      794.43      883.60     48.69 o 
   1   8  10        7.84       17.91     18.82 o 
   2   8  10     1777.38     1823.49     70.39 o 
   3   8  10      630.53      608.91     38.09 o 
   4   8  10      107.90      151.61     23.11 o 
   5   8  10     1091.44     1099.30     51.15 o 
   6   8  10       17.43       14.45     20.13 o 
   7   8  10      329.09      293.43     34.28 o 
 -11   9  10       46.64       42.11     27.30 o 
 -10   9  10     3238.36     3191.19    105.65 o 
  -9   9  10      625.16      668.89     48.66 o 
  -8   9  10        2.57       22.08     24.40 o 
  -7   9  10      108.16      158.37     30.34 o 
  -6   9  10     4349.89     4108.57    114.49 o 
  -5   9  10       23.98       34.20     22.28 o 
  -4   9  10       32.21       55.43     23.31 o 
  -3   9  10      291.68      374.43     59.40 o 
  -2   9  10     3100.37     2946.28     89.36 o 
  -1   9  10       60.75       77.31     26.66 o 
   0   9  10      612.61      596.61     52.94 o 
   1   9  10     1443.13     1461.12     62.48 o 
   2   9  10     2864.97     2897.65     95.35 o 
   3   9  10        9.17      -15.42     20.89 o 
   4   9  10      158.33      197.90     36.99 o 
   5   9  10     1458.57     1545.19     99.03 o 
  -7  10  10      915.76      986.88     61.80 o 
  -6  10  10      119.63      159.46     41.29 o 
  -5  10  10      514.02      459.18     58.05 o 
  -4  10  10      422.96      450.95     42.83 o 
  -3  10  10     1169.09     1108.87     57.52 o 
  -2  10  10        7.80      -22.53     22.53 o 
  -1  10  10        0.39       18.61     26.96 o 
   0  10  10      286.15      271.47     35.42 o 
   1  10  10     1438.84     1216.13     62.95 o 
 -19   1  11      479.51      472.11     54.49 o 
 -18   1  11      158.07      190.53     27.67 o 
 -17   1  11     2068.37     1907.34     60.48 o 
 -16   1  11     6081.81     5937.79    107.78 o 
 -15   1  11      476.55      424.14     19.54 o 
 -14   1  11       13.12       59.82     12.57 o 
 -13   1  11      543.84      518.04     19.90 o 
 -12   1  11    16516.79    16133.03    172.39 o 
 -11   1  11     3368.42     3479.13     86.36 o 
 -10   1  11     1970.55     1922.61     31.33 o 
  -9   1  11     1168.38     1165.38     22.37 o 
  -8   1  11     7138.25     6819.95     98.44 o 
  -7   1  11       92.84      101.85      9.50 o 
  -6   1  11     1317.80     1380.53     23.43 o 
  -5   1  11      822.10      795.60     28.13 o 
  -4   1  11    18084.42    17953.26    252.61 o 
  -3   1  11       48.58       86.83     16.51 o 
  -2   1  11      396.33      398.27     14.03 o 
  -1   1  11     6556.39     6402.62     70.73 o 
   0   1  11    53452.68    51572.77    480.91 o 
   1   1  11     1131.79     1225.95     23.21 o 
   2   1  11     1979.81     1979.59     28.46 o 
   3   1  11     3123.45     2957.39     58.07 o 
   4   1  11     4027.57     3987.59     82.45 o 
   5   1  11      744.00      745.57     36.91 o 
   6   1  11      364.34      458.04     32.40 o 
   7   1  11     7386.50     7131.64    144.44 o 
   8   1  11      852.01      820.01     42.94 o 
   9   1  11      169.40      187.18     26.80 o 
  10   1  11       99.76      130.23     28.52 o 
  11   1  11     5971.01     6010.54    154.94 o 
  12   1  11        4.99        1.51     19.86 o 
  13   1  11       75.83       65.23     29.14 o 
 -19   2  11     2045.26     2058.62     75.67 o 
 -18   2  11        0.84       12.48     19.86 o 
 -17   2  11      120.29      116.53     22.70 o 
 -16   2  11     1862.17     1952.60     66.54 o 
 -15   2  11      546.12      523.84     41.05 o 
 -14   2  11     2170.35     2092.46     58.98 o 
 -13   2  11     4946.72     4953.81     79.78 o 
 -12   2  11      246.42      255.79     26.33 o 
 -11   2  11     6971.11     6968.50     79.57 o 
 -10   2  11     2589.54     2657.03     64.21 o 
  -9   2  11     5992.37     5944.21     62.92 o 
  -8   2  11      968.10      991.12     19.91 o 
  -7   2  11     5893.70     6078.40     64.22 o 
  -6   2  11     2642.97     2799.15     35.14 o 
  -5   2  11    17959.74    17626.46    156.14 o 
  -4   2  11      447.51      467.07     18.80 o 
  -3   2  11        5.43       20.95      7.31 o 
  -2   2  11       95.28      100.69     11.21 o 
  -1   2  11     7274.48     7260.15     78.08 o 
   0   2  11     3898.77     3836.44     70.38 o 
   1   2  11       12.35       64.77     17.92 o 
   2   2  11       71.65       94.30      9.80 o 
   3   2  11     4644.33     4720.05     56.46 o 
   4   2  11     7003.24     7013.15    124.79 o 
   5   2  11     1018.21     1084.61     41.98 o 
   6   2  11      789.36      789.19     38.87 o 
   7   2  11     5054.55     4874.78    109.84 o 
   8   2  11      666.80      735.40     49.66 o 
   9   2  11      224.66      275.45     31.53 o 
  10   2  11      176.94      196.75     29.85 o 
  11   2  11       56.95       78.31     27.91 o 
  12   2  11     1316.90     1339.06     66.88 o 
 -18   3  11     1075.07     1001.05     56.22 o 
 -17   3  11       61.15       99.04     39.45 o 
 -16   3  11     2326.20     2167.22     71.42 o 
 -15   3  11     2201.87     2218.07     67.68 o 
 -14   3  11      560.24      554.40     32.01 o 
 -13   3  11      997.32     1106.18     44.53 o 
 -12   3  11      314.07      320.43     24.59 o 
 -11   3  11     2721.69     2599.31     65.23 o 
 -10   3  11      656.96      659.73     31.33 o 
  -9   3  11     4173.44     4197.28     83.65 o 
  -8   3  11      859.75      901.78     34.12 o 
  -7   3  11    14080.25    13767.51    195.34 o 
  -6   3  11      177.16      158.52     13.01 o 
  -5   3  11     6872.35     6760.00     65.64 o 
  -4   3  11     2012.87     1998.52     28.98 o 
  -3   3  11     5155.62     5427.27     60.67 o 
  -2   3  11     2413.85     2359.39     34.41 o 
  -1   3  11       86.60      105.55     11.28 o 
   0   3  11     2278.43     2350.85     37.88 o 
   1   3  11     2072.72     2016.03     37.11 o 
   2   3  11      242.74      269.88     14.96 o 
   3   3  11      471.80      480.61     18.54 o 
   4   3  11     7688.33     7508.19    101.89 o 
   5   3  11     1989.07     1940.80     57.93 o 
   6   3  11      840.10      795.38     44.31 o 
   7   3  11     1263.06     1248.45     51.97 o 
   8   3  11      577.62      554.82     38.72 o 
   9   3  11      252.30      318.40     32.87 o 
  10   3  11       41.49       37.52     24.04 o 
  11   3  11      420.52      384.17     40.86 o 
  12   3  11      148.77      158.04     33.05 o 
 -18   4  11      436.89      446.16     41.57 o 
 -17   4  11      679.38      710.18     47.76 o 
 -16   4  11      666.84      680.14     46.14 o 
 -15   4  11     1417.45     1404.19     54.12 o 
 -14   4  11       21.24       83.04     36.63 o 
 -13   4  11     1815.68     1888.80     60.21 o 
 -12   4  11        3.34        2.69     15.57 o 
 -11   4  11     3724.56     3701.23     84.32 o 
 -10   4  11     1194.04     1239.42     44.62 o 
  -9   4  11    10139.71    10129.86    175.03 o 
  -8   4  11       11.08      -13.64     16.44 o 
  -7   4  11     6882.31     6882.54    123.23 o 
  -6   4  11      741.15      726.99     47.25 o 
  -5   4  11     6943.92     7014.43    116.05 o 
  -4   4  11      661.33      599.95     28.46 o 
  -3   4  11     1822.24     1786.96     28.06 o 
  -2   4  11      439.43      517.02     16.23 o 
  -1   4  11     2083.08     2106.04     48.65 o 
   0   4  11      460.68      478.81     20.28 o 
   1   4  11      344.52      381.29     17.62 o 
   2   4  11     1297.30     1388.48     49.87 o 
   3   4  11     1862.97     1965.13     39.73 o 
   4   4  11     2840.27     2809.19     48.87 o 
   5   4  11      336.86      332.01     29.93 o 
   6   4  11      357.81      420.74     33.68 o 
   7   4  11     1823.68     1772.97     61.73 o 
   8   4  11     1899.82     2000.52     68.45 o 
   9   4  11        6.21       25.65     22.41 o 
  10   4  11       71.07      102.28     33.55 o 
  11   4  11      324.76      382.27     38.82 o 
 -17   5  11     1391.08     1343.67     73.07 o 
 -16   5  11       87.33      150.94     32.49 o 
 -15   5  11      925.58      943.17     48.39 o 
 -14   5  11     2073.65     2125.44     76.48 o 
 -13   5  11     3359.55     3329.58     91.04 o 
 -12   5  11      308.19      345.84     46.66 o 
 -11   5  11     1394.54     1400.60     49.76 o 
 -10   5  11      182.75      183.66     23.60 o 
  -9   5  11    11248.46    11426.12    202.83 o 
  -8   5  11     1056.17     1043.20     41.75 o 
  -7   5  11    11042.43    10835.84    186.74 o 
  -6   5  11     1082.58     1108.69     40.71 o 
  -5   5  11     1592.93     1623.04     48.35 o 
  -4   5  11     1385.09     1467.88     47.73 o 
  -3   5  11    24072.51    23979.63    343.75 o 
  -2   5  11     2358.36     2431.06     39.59 o 
  -1   5  11      356.81      372.20     16.77 o 
   0   5  11      260.84      242.20     22.73 o 
   1   5  11     2787.55     2766.43     47.68 o 
   2   5  11     7075.41     7094.84     97.32 o 
   3   5  11      459.53      478.70     28.69 o 
   4   5  11      773.98      769.84     26.64 o 
   5   5  11      587.42      598.65     35.44 o 
   6   5  11     1236.84     1128.44     54.13 o 
   7   5  11        6.75        4.84     16.42 o 
   8   5  11      537.22      608.30     58.48 o 
   9   5  11      545.31      613.70     47.01 o 
  10   5  11     1952.56     1914.15     73.77 o 
  11   5  11       15.01       27.93     25.83 o 
 -16   6  11       48.09       64.65     27.94 o 
 -15   6  11      304.64      347.05     40.50 o 
 -14   6  11     4294.99     4270.63    121.97 o 
 -13   6  11     1451.25     1540.26     67.22 o 
 -12   6  11      296.04      297.30     35.15 o 
 -11   6  11       44.88       74.29     23.70 o 
 -10   6  11     3063.98     3118.93     85.99 o 
  -9   6  11     1081.34     1064.78     46.86 o 
  -8   6  11      421.58      479.61     31.96 o 
  -7   6  11      335.01      268.75     28.29 o 
  -6   6  11     2244.84     2324.26     64.96 o 
  -5   6  11      411.51      468.83     33.76 o 
  -4   6  11     2444.88     2440.39     68.56 o 
  -3   6  11     3203.46     3192.39     97.49 o 
  -2   6  11    13288.18    13159.11    220.81 o 
  -1   6  11      736.29      664.15     22.19 o 
   0   6  11      568.19      558.72     21.40 o 
   1   6  11     1972.01     1897.33     40.73 o 
   2   6  11     6360.88     6244.94     94.79 o 
   3   6  11       20.44       27.40     16.67 o 
   4   6  11      218.95      264.90     24.32 o 
   5   6  11     1153.76     1122.90     48.38 o 
   6   6  11      637.59      691.81     39.05 o 
   7   6  11       64.75      108.17     26.65 o 
   8   6  11       10.48       68.68     34.08 o 
   9   6  11     2373.85     2381.93     88.36 o 
  10   6  11      344.41      362.93     51.03 o 
 -15   7  11        7.69      -17.09     29.48 o 
 -14   7  11      381.37      350.08     43.17 o 
 -13   7  11      388.73      467.22     65.67 o 
 -12   7  11       19.20       -4.76     20.12 o 
 -11   7  11      150.85      165.43     30.27 o 
 -10   7  11      929.87      983.41     51.21 o 
  -9   7  11      288.60      328.48     31.79 o 
  -8   7  11        3.47       77.33     33.95 o 
  -7   7  11     2171.98     2159.37     67.08 o 
  -6   7  11     1040.93     1050.00     48.99 o 
  -5   7  11      803.11      767.26     41.86 o 
  -4   7  11       23.39       34.40     20.79 o 
  -3   7  11     2046.19     2032.45     63.81 o 
  -2   7  11     2475.26     2442.71    103.76 o 
  -1   7  11        0.28        2.91     18.78 o 
   0   7  11        2.99       37.17     21.03 o 
   1   7  11      525.30      474.31     23.33 o 
   2   7  11      158.04      197.55     19.28 o 
   3   7  11       16.87       25.71     14.47 o 
   4   7  11      120.90      112.53     17.61 o 
   5   7  11        5.14       42.07     20.83 o 
   6   7  11       10.54       22.96     23.74 o 
   7   7  11        1.89       -7.43     18.47 o 
   8   7  11      185.94      239.83     34.58 o 
 -13   8  11      243.41      266.25     42.30 o 
 -12   8  11      115.16      169.77     34.98 o 
 -11   8  11      115.35      117.17     31.63 o 
 -10   8  11     7708.58     7412.50    177.78 o 
  -9   8  11      124.08      135.39     30.25 o 
  -8   8  11      282.87      332.99     45.46 o 
  -7   8  11        7.88       23.56     22.44 o 
  -6   8  11     5189.66     5190.08    127.83 o 
  -5   8  11      878.48      895.24     47.94 o 
  -4   8  11      640.48      689.16     40.73 o 
  -3   8  11     1764.26     1769.71     62.70 o 
  -2   8  11     5806.43     5711.33    134.97 o 
  -1   8  11      143.16      171.35     29.67 o 
   0   8  11      851.82      844.31     49.08 o 
   1   8  11     1504.87     1558.77     60.98 o 
   2   8  11     2941.24     2826.17     86.90 o 
   3   8  11      386.06      426.65     58.05 o 
   4   8  11      874.91      793.26     65.79 o 
   5   8  11     1497.66     1575.15    106.64 o 
   6   8  11      629.63      665.74     77.79 o 
 -10   9  11      387.18      430.50     46.00 o 
  -9   9  11      966.96     1007.60     61.83 o 
  -8   9  11      522.94      607.71     45.50 o 
  -7   9  11      636.77      656.75     50.50 o 
  -6   9  11        9.98        4.91     27.95 o 
  -5   9  11       69.61      101.18     45.79 o 
  -4   9  11      377.39      364.48     35.46 o 
  -3   9  11      421.70      404.30     41.95 o 
  -2   9  11       28.68       82.63     38.03 o 
  -1   9  11       17.74       28.97     24.07 o 
   0   9  11      171.51      214.03     41.29 o 
   1   9  11      225.60      267.24     34.76 o 
   2   9  11     1032.94      995.33     57.51 o 
   3   9  11      209.90      293.66     70.60 o 
   4   9  11       86.51       87.58     42.43 o 
  -6  10  11     1929.06     1839.01     84.92 o 
  -5  10  11      645.64      559.11     49.01 o 
  -4  10  11       61.63      100.71     31.61 o 
  -3  10  11      409.90      357.59     39.44 o 
  -2  10  11      430.14      542.93     49.89 o 
  -1  10  11       43.50       48.35     26.61 o 
 -19   0  12     1016.70     1060.72    119.63 o 
 -18   0  12      470.68      482.20     85.32 o 
 -17   0  12     2971.79     2785.75    112.20 o 
 -16   0  12     8596.13     8304.59    180.10 o 
 -15   0  12       10.28       16.58     18.67 o 
 -14   0  12      115.77      141.22     21.73 o 
 -13   0  12     1945.51     1842.14     54.51 o 
 -12   0  12    35058.97    34831.23    500.52 o 
 -11   0  12      583.55      625.58     30.68 o 
 -10   0  12     3133.74     3182.34     77.20 o 
  -9   0  12     1880.28     1804.58     44.78 o 
  -8   0  12    14439.89    14503.88    202.61 o 
  -7   0  12       21.62       32.85     27.42 o 
  -6   0  12     4682.97     4750.52     80.11 o 
  -5   0  12     2560.80     2495.86     53.95 o 
  -4   0  12     7006.42     7351.08    115.45 o 
  -3   0  12     1067.15     1112.77     35.39 o 
  -2   0  12     4177.47     4139.01     73.07 o 
  -1   0  12    12061.58    12602.17    182.58 o 
   0   0  12    38901.20    37943.35    683.87 o 
   1   0  12        2.54        7.83     14.17 o 
   2   0  12      253.00      289.42     26.66 o 
   3   0  12     2906.83     2896.02     91.77 o 
   4   0  12     8885.20     8856.60    425.22 o 
   5   0  12     6089.86     6011.76    166.45 o 
   6   0  12     1696.51     1726.22     80.44 o 
   7   0  12     4343.45     4220.09    142.21 o 
   8   0  12       17.16       65.84     30.91 o 
   9   0  12       36.10      128.87     82.84 o 
  10   0  12      154.65      165.09     43.70 o 
  11   0  12     8493.73     8598.76    303.78 o 
  12   0  12        1.30       36.07     42.23 o 
 -19   1  12     1159.79     1250.17     87.36 o 
 -18   1  12        3.20       20.13     24.84 o 
 -17   1  12        1.90       14.45     18.08 o 
 -16   1  12      142.22      183.09     25.56 o 
 -15   1  12      128.53      141.02     17.78 o 
 -14   1  12     1971.23     1938.41     39.96 o 
 -13   1  12      676.36      679.51     29.68 o 
 -12   1  12      358.06      410.13     26.60 o 
 -11   1  12      367.55      405.23     17.49 o 
 -10   1  12     2219.25     2211.31     36.92 o 
  -9   1  12     2526.27     2533.22     37.25 o 
  -8   1  12     1442.91     1340.15     25.34 o 
  -7   1  12     1050.88     1050.35     27.93 o 
  -6   1  12     1197.73     1194.23     37.58 o 
  -5   1  12     7364.89     7506.25     91.02 o 
  -4   1  12     1767.16     1763.20     30.77 o 
  -3   1  12       94.18      136.03     10.90 o 
  -2   1  12       24.19       47.27      9.58 o 
  -1   1  12     7194.51     7289.31     82.45 o 
   0   1  12     1968.47     1939.55     33.90 o 
   1   1  12      304.70      330.04     14.31 o 
   2   1  12       99.63       96.66     13.62 o 
   3   1  12       56.40      102.12     24.10 o 
   4   1  12     3499.71     3304.36     80.15 o 
   5   1  12      179.53      188.31     25.60 o 
   6   1  12       58.77       95.44     34.88 o 
   7   1  12     1833.16     1715.85     59.74 o 
   8   1  12      216.92      289.58     31.83 o 
   9   1  12      287.95      308.81     34.92 o 
  10   1  12      152.78      112.30     29.86 o 
  11   1  12      131.15      154.16     35.41 o 
  12   1  12      393.39      445.94     46.46 o 
 -19   2  12     1150.78     1197.52     71.33 o 
 -18   2  12      252.00      256.03     33.49 o 
 -17   2  12      494.61      581.62     92.61 o 
 -16   2  12     5385.84     5337.41    123.56 o 
 -15   2  12      502.09      482.85     32.24 o 
 -14   2  12        5.38       30.17     30.69 o 
 -13   2  12       21.93       56.88     23.41 o 
 -12   2  12     7494.14     7496.29    105.89 o 
 -11   2  12      639.69      628.05     41.67 o 
 -10   2  12     1559.76     1554.65     39.14 o 
  -9   2  12     1729.95     1751.25     28.25 o 
  -8   2  12     8002.31     8006.87     82.50 o 
  -7   2  12     6035.61     5998.12     65.68 o 
  -6   2  12     1493.49     1477.17     39.87 o 
  -5   2  12     7099.60     7237.81     79.58 o 
  -4   2  12     4250.74     4255.29     74.70 o 
  -3   2  12       55.91       88.02     16.25 o 
  -2   2  12      126.34      142.21     11.61 o 
  -1   2  12     1719.43     1671.65     31.40 o 
   0   2  12     5201.52     5229.93     74.42 o 
   1   2  12      107.12      186.09     17.84 o 
   2   2  12      466.04      480.58     16.42 o 
   3   2  12      140.54      162.01     13.97 o 
   4   2  12     9012.94     8973.54    185.65 o 
   5   2  12        3.96       91.83     44.57 o 
   6   2  12      156.92      174.26     25.39 o 
   7   2  12     4605.08     4694.39    115.94 o 
   8   2  12      655.26      670.90     43.16 o 
   9   2  12       90.56      121.00     27.05 o 
  10   2  12        4.39       74.39     48.94 o 
  11   2  12     2576.23     2608.34     95.67 o 
  12   2  12       29.39        6.04     24.04 o 
 -18   3  12       18.31       26.33     22.74 o 
 -17   3  12     1405.57     1414.57     58.83 o 
 -16   3  12     1282.23     1298.49     61.07 o 
 -15   3  12     1174.64     1292.17     53.63 o 
 -14   3  12      155.50      188.63     26.61 o 
 -13   3  12     3960.01     3917.99     91.00 o 
 -12   3  12      135.45      158.36     23.99 o 
 -11   3  12     1735.55     1716.07     61.74 o 
 -10   3  12     3607.43     3727.05     80.26 o 
  -9   3  12     6545.47     6683.87    118.80 o 
  -8   3  12     2355.63     2365.28     57.86 o 
  -7   3  12     9380.01     9392.90    150.47 o 
  -6   3  12     1239.69     1225.79     25.74 o 
  -5   3  12    13191.76    12832.47    122.43 o 
  -4   3  12      797.70      788.96     19.32 o 
  -3   3  12     1122.67     1174.46     25.20 o 
  -2   3  12      644.72      617.50     17.90 o 
  -1   3  12     5429.86     5759.52     73.72 o 
   0   3  12     2495.61     2524.01     41.59 o 
   1   3  12      204.19      258.83     17.25 o 
   2   3  12     1642.48     1655.57     43.98 o 
   3   3  12     4829.76     4684.71     64.24 o 
   4   3  12     5187.38     5182.23    111.54 o 
   5   3  12       71.80       48.18     29.09 o 
   6   3  12     1507.57     1518.30     56.39 o 
   7   3  12     2827.27     2704.67     79.49 o 
   8   3  12     2023.54     1848.23     70.16 o 
   9   3  12      655.99      689.14     45.46 o 
  10   3  12      161.60      196.91     32.39 o 
  11   3  12      279.49      344.76     40.96 o 
 -18   4  12      366.52      426.76     41.13 o 
 -17   4  12     1121.71     1131.52     56.42 o 
 -16   4  12      210.07      227.26     32.98 o 
 -15   4  12     1959.37     1933.60     68.59 o 
 -14   4  12     1601.26     1563.82     58.52 o 
 -13   4  12      503.54      447.43     33.70 o 
 -12   4  12      238.11      282.51     26.66 o 
 -11   4  12     1386.92     1367.59     49.03 o 
 -10   4  12      116.90      141.06     23.27 o 
  -9   4  12     5010.96     5106.76    104.45 o 
  -8   4  12      224.21      195.48     27.54 o 
  -7   4  12     9352.50     9316.08    157.47 o 
  -6   4  12      305.79      333.22     44.36 o 
  -5   4  12     3789.01     3828.12     79.11 o 
  -4   4  12      207.48      229.41     15.77 o 
  -3   4  12    14543.73    14149.99    144.66 o 
  -2   4  12     1379.37     1362.00     49.73 o 
  -1   4  12      714.44      701.06     31.25 o 
   0   4  12      441.16      447.64     19.93 o 
   1   4  12     4061.44     4042.92     76.05 o 
   2   4  12     4389.12     4323.06     71.49 o 
   3   4  12      601.54      515.95     21.84 o 
   4   4  12     2803.10     2764.04     71.30 o 
   5   4  12     1372.36     1401.22     66.45 o 
   6   4  12     1972.63     2085.83     67.21 o 
   7   4  12      177.87      224.46     32.54 o 
   8   4  12      694.14      676.99     46.32 o 
   9   4  12      293.05      371.13     40.56 o 
  10   4  12      461.74      389.74     41.93 o 
  11   4  12       35.45      105.93     35.73 o 
 -17   5  12      268.93      340.27     40.22 o 
 -16   5  12       80.41       83.18     27.45 o 
 -15   5  12      133.44      227.20     30.86 o 
 -14   5  12      955.24      975.41     52.84 o 
 -13   5  12     1181.43     1143.23     50.93 o 
 -12   5  12        6.24      -16.24     18.37 o 
 -11   5  12        0.74       17.63     18.82 o 
 -10   5  12      906.87      941.63     42.12 o 
  -9   5  12     4688.32     4722.93    110.36 o 
  -8   5  12      872.24      787.20     39.42 o 
  -7   5  12     2690.58     2743.71     73.70 o 
  -6   5  12     1024.39     1073.10     62.90 o 
  -5   5  12     3965.50     3997.03     90.09 o 
  -4   5  12      251.81      240.72     25.15 o 
  -3   5  12     3086.73     3096.61     76.95 o 
  -2   5  12     1763.74     1763.79     34.19 o 
  -1   5  12       70.47      105.01     17.40 o 
   0   5  12       36.91       72.53     14.84 o 
   1   5  12      150.91      149.89     16.36 o 
   2   5  12     4558.78     4545.79     76.55 o 
   3   5  12     1077.95     1093.44     36.49 o 
   4   5  12      207.87      211.75     19.66 o 
   5   5  12       57.68       88.45     22.93 o 
   6   5  12     1463.42     1398.01     56.70 o 
   7   5  12       55.24       56.81     23.73 o 
   8   5  12      608.37      603.76     44.27 o 
   9   5  12      460.52      441.16     42.55 o 
  10   5  12      245.32      212.93     35.95 o 
 -16   6  12      140.90      175.60     33.32 o 
 -15   6  12      844.65      853.85     55.39 o 
 -14   6  12      945.12     1062.23     57.29 o 
 -13   6  12      833.54      861.46     50.01 o 
 -12   6  12       27.58       26.92     23.30 o 
 -11   6  12      795.99      806.92     61.04 o 
 -10   6  12       46.04       72.54     24.01 o 
  -9   6  12     3613.86     3662.11     92.74 o 
  -8   6  12      482.67      474.54     36.92 o 
  -7   6  12     1884.45     1808.95     92.75 o 
  -6   6  12     1074.46     1074.95     43.59 o 
  -5   6  12      823.70      882.78     39.20 o 
  -4   6  12      150.41      182.77     29.93 o 
  -3   6  12     8352.27     8656.46    169.03 o 
  -2   6  12     2993.99     2930.98     81.81 o 
  -1   6  12      262.40      256.52     28.33 o 
   0   6  12       15.69       49.38     13.65 o 
   1   6  12     3002.93     3026.33     58.94 o 
   2   6  12     4389.07     4319.87     76.25 o 
   3   6  12        0.68        3.41     11.74 o 
   4   6  12      177.14      260.28     26.19 o 
   5   6  12      180.01      164.10     24.21 o 
   6   6  12      452.16      464.92     55.99 o 
   7   6  12       21.75       33.74     20.97 o 
   8   6  12      764.91      753.13     50.57 o 
   9   6  12      249.77      303.75     40.53 o 
 -14   7  12     2982.41     2919.58    105.18 o 
 -13   7  12      532.70      526.64     44.73 o 
 -12   7  12       64.42       45.68     26.97 o 
 -11   7  12        0.14       26.47     26.36 o 
 -10   7  12     8945.63     8870.20    201.69 o 
  -9   7  12      782.81      884.17     47.61 o 
  -8   7  12      219.23      248.40     29.13 o 
  -7   7  12       26.15       -3.30     16.91 o 
  -6   7  12     2418.21     2390.62     71.11 o 
  -5   7  12      158.49      209.07     26.68 o 
  -4   7  12     1000.18      950.47     45.54 o 
  -3   7  12      115.12      166.70     26.84 o 
  -2   7  12     6632.93     6735.71    145.24 o 
  -1   7  12       83.00       85.29     27.70 o 
   0   7  12     1367.91     1443.32     55.67 o 
   1   7  12     2930.63     2911.31     83.52 o 
   2   7  12     4829.70     4596.80     86.57 o 
   3   7  12      210.90      217.51     21.86 o 
   4   7  12      879.93      846.89     41.40 o 
   5   7  12      420.12      440.93     36.59 o 
   6   7  12      289.18      262.04     33.73 o 
   7   7  12       54.59       56.95     28.10 o 
 -12   8  12      415.34      356.76     40.08 o 
 -11   8  12      153.32      222.19     40.45 o 
 -10   8  12      383.73      489.91     47.36 o 
  -9   8  12       36.53       16.17     26.19 o 
  -8   8  12      125.28      157.56     30.68 o 
  -7   8  12        8.69        1.07     18.20 o 
  -6   8  12        2.86       -0.49     19.11 o 
  -5   8  12       52.37       34.07     23.88 o 
  -4   8  12      202.36      210.98     29.26 o 
  -3   8  12        7.22        5.57     20.07 o 
  -2   8  12      772.41      824.09     53.87 o 
  -1   8  12       16.93        7.61     20.09 o 
   0   8  12        1.18       -9.35     24.76 o 
   1   8  12      154.53      197.28     30.14 o 
   2   8  12       76.33      136.70     29.90 o 
   3   8  12       22.58       37.76     29.83 o 
   4   8  12      117.94      155.20     46.93 o 
   5   8  12      300.84      361.20     80.64 o 
 -10   9  12     1995.34     1921.92     84.23 o 
  -9   9  12      147.82      233.85     36.32 o 
  -8   9  12      240.46      285.55     40.58 o 
  -7   9  12       32.20       41.86     27.05 o 
  -6   9  12     3992.46     4104.47    122.45 o 
  -5   9  12      192.23      274.78     36.12 o 
  -4   9  12       48.71       61.77     25.45 o 
  -3   9  12      548.21      646.07     48.85 o 
  -2   9  12     1750.11     1504.58     65.84 o 
  -1   9  12      119.60      113.74     29.82 o 
   0   9  12      182.53      248.39     34.47 o 
   1   9  12     1007.94      938.53     51.63 o 
   2   9  12     1264.84     1199.95     66.21 o 
   3   9  12        7.52       -7.76     35.67 o 
 -19   1  13     1358.57     1178.82     83.87 o 
 -18   1  13       32.37       13.80     21.57 o 
 -17   1  13     1195.61     1186.05     84.09 o 
 -16   1  13     4869.31     4811.97    107.20 o 
 -15   1  13        0.83       20.17     18.55 o 
 -14   1  13       19.94       12.60     12.66 o 
 -13   1  13      606.42      605.49     30.76 o 
 -12   1  13    16617.36    16287.67    312.74 o 
 -11   1  13     1326.68     1303.44     29.51 o 
 -10   1  13        6.03       48.33     19.63 o 
  -9   1  13        6.00       20.17      9.16 o 
  -8   1  13    15972.19    16101.60    165.39 o 
  -7   1  13       27.59       56.85     19.66 o 
  -6   1  13     3333.61     3198.33     52.80 o 
  -5   1  13     5562.03     5503.72     76.05 o 
  -4   1  13     7421.18     7393.21    106.81 o 
  -3   1  13       45.06       77.89     14.81 o 
  -2   1  13     1452.13     1464.08     28.22 o 
  -1   1  13     7559.53     7537.73     90.68 o 
   0   1  13    14085.02    14230.14    151.48 o 
   1   1  13      305.63      301.69     14.92 o 
   2   1  13     1430.80     1389.01     27.00 o 
   3   1  13     4103.92     3950.90     86.11 o 
   4   1  13     6608.50     6831.51    134.63 o 
   5   1  13       73.57      121.49     35.36 o 
   6   1  13      426.34      402.76     36.68 o 
   7   1  13     1211.79     1220.78     51.84 o 
   8   1  13      818.27      904.38     48.61 o 
   9   1  13       93.45       58.40     25.29 o 
  10   1  13       23.59       15.06     25.75 o 
  11   1  13     3951.19     4174.56    132.63 o 
 -18   2  13       81.58       35.39     23.72 o 
 -17   2  13       98.92      136.80     26.45 o 
 -16   2  13      675.83      650.06     45.77 o 
 -15   2  13      881.35      850.31     41.75 o 
 -14   2  13      570.77      581.58     50.00 o 
 -13   2  13     4100.69     3939.52     87.75 o 
 -12   2  13     1233.71     1192.98     44.65 o 
 -11   2  13       52.66       79.70     13.25 o 
 -10   2  13     1840.21     1794.68     38.74 o 
  -9   2  13     5930.82     5837.49     71.61 o 
  -8   2  13     1096.47     1095.70     23.92 o 
  -7   2  13     6683.20     6510.63     75.06 o 
  -6   2  13     2216.14     2127.94     34.19 o 
  -5   2  13    10467.01    10989.78    119.08 o 
  -4   2  13      595.71      659.54     22.80 o 
  -3   2  13      338.14      376.90     20.90 o 
  -2   2  13      766.64      856.30     22.11 o 
  -1   2  13    10141.48     9897.15    114.94 o 
   0   2  13     1629.61     1562.88     35.47 o 
   1   2  13      145.70      148.52     14.47 o 
   2   2  13        6.33       25.49      9.45 o 
   3   2  13      254.07      193.19     24.27 o 
   4   2  13     7257.92     7041.26    139.46 o 
   5   2  13      808.69      879.02     45.21 o 
   6   2  13      605.51      617.06     39.82 o 
   7   2  13     1691.63     1824.52     66.78 o 
   8   2  13      600.24      575.40     45.68 o 
   9   2  13      816.62      922.08     55.34 o 
  10   2  13      955.82     1051.15     77.72 o 
  11   2  13      420.64      375.13     44.80 o 
 -18   3  13      533.16      533.01     42.28 o 
 -17   3  13      115.15      153.25     28.08 o 
 -16   3  13     2010.88     1969.14     68.54 o 
 -15   3  13     3718.86     3599.14     97.04 o 
 -14   3  13       89.08      109.33     24.08 o 
 -13   3  13      233.14      312.18     29.17 o 
 -12   3  13     1662.05     1681.15     52.19 o 
 -11   3  13      309.08      332.58     27.44 o 
 -10   3  13      234.01      276.85     23.64 o 
  -9   3  13      303.81      297.54     28.82 o 
  -8   3  13      285.24      274.47     27.15 o 
  -7   3  13     4739.03     4642.65     90.60 o 
  -6   3  13      395.15      379.82     16.70 o 
  -5   3  13    10563.83    10654.55    113.95 o 
  -4   3  13      772.82      869.19     23.30 o 
  -3   3  13     9692.43     9616.21    111.71 o 
  -2   3  13     1208.89     1219.57     38.69 o 
  -1   3  13      389.18      370.42     27.30 o 
   0   3  13      138.96      195.83     15.98 o 
   1   3  13     1973.01     1919.18     35.63 o 
   2   3  13      993.60     1020.55     27.70 o 
   3   3  13       35.19       36.11     18.00 o 
   4   3  13     5865.48     5775.52    118.47 o 
   5   3  13      659.22      719.65     38.43 o 
   6   3  13      593.56      524.14     36.91 o 
   7   3  13      756.08      773.47     47.13 o 
   8   3  13     1874.93     1742.45     70.30 o 
   9   3  13        3.79      -29.56     29.56 o 
  10   3  13      165.98      217.27     36.09 o 
 -17   4  13      653.46      654.04     45.50 o 
 -16   4  13     1301.93     1207.48     55.52 o 
 -15   4  13     2000.45     1963.97     69.60 o 
 -14   4  13     1461.84     1498.68     57.56 o 
 -13   4  13     2050.95     2109.06     67.58 o 
 -12   4  13       67.64       69.73     20.64 o 
 -11   4  13     1470.97     1446.03     62.85 o 
 -10   4  13      581.21      641.32     47.50 o 
  -9   4  13     6032.18     6096.27    120.90 o 
  -8   4  13      265.21      307.00     25.71 o 
  -7   4  13     1024.76     1091.54     59.46 o 
  -6   4  13       81.15      102.97     20.33 o 
  -5   4  13     9569.25     9695.13    189.30 o 
  -4   4  13      290.32      277.41     16.48 o 
  -3   4  13     3434.07     3312.70     50.99 o 
  -2   4  13      106.81      109.62     12.99 o 
  -1   4  13      591.46      583.40     25.17 o 
   0   4  13      138.23      141.66     13.92 o 
   1   4  13       10.49       34.45     16.51 o 
   2   4  13       79.06      162.26     26.85 o 
   3   4  13     2180.61     2181.10     52.07 o 
   4   4  13     1123.33     1086.46     45.97 o 
   5   4  13      116.64      158.82     27.93 o 
   6   4  13     3855.25     3776.62    100.31 o 
   7   4  13      766.21      796.82     48.82 o 
   8   4  13     2851.33     2856.52     95.15 o 
   9   4  13        7.80       10.11     23.47 o 
  10   4  13      253.82      300.89     40.01 o 
 -16   5  13       94.23      187.40     54.77 o 
 -15   5  13     1634.39     1647.67     70.83 o 
 -14   5  13      948.73     1058.89     54.43 o 
 -13   5  13      774.29      757.17     47.83 o 
 -12   5  13      149.17      239.03     47.06 o 
 -11   5  13     4369.19     4447.61    110.19 o 
 -10   5  13      360.70      320.80     31.15 o 
  -9   5  13     4483.56     4604.52    106.43 o 
  -8   5  13       18.15       15.91     17.34 o 
  -7   5  13     4293.35     4324.20     99.52 o 
  -6   5  13     1305.35     1337.72     46.96 o 
  -5   5  13     2760.93     2919.71     75.42 o 
  -4   5  13      290.00      276.64     26.93 o 
  -3   5  13    14864.98    14851.83    242.77 o 
  -2   5  13     1647.90     1481.69     40.81 o 
  -1   5  13       62.22      115.85     19.65 o 
   0   5  13        3.66       17.10     14.99 o 
   1   5  13     3953.27     4017.03     66.40 o 
   2   5  13    10982.30    10606.74    144.54 o 
   3   5  13        1.03       35.28     20.54 o 
   4   5  13      278.61      263.03     29.21 o 
   5   5  13       46.54       44.03     21.08 o 
   6   5  13     2840.58     2822.99     85.98 o 
   7   5  13       71.66       73.06     26.43 o 
   8   5  13     1469.14     1482.03     75.98 o 
   9   5  13      345.72      359.55     43.51 o 
 -15   6  13      309.95      316.44     42.74 o 
 -14   6  13     3011.47     3138.82    104.21 o 
 -13   6  13        4.16       41.69     37.49 o 
 -12   6  13       82.75      113.89     35.70 o 
 -11   6  13       28.22       40.12     22.65 o 
 -10   6  13     3921.86     4079.39    106.32 o 
  -9   6  13      871.80      973.37     48.80 o 
  -8   6  13      564.04      634.10     52.91 o 
  -7   6  13        8.79       12.41     17.32 o 
  -6   6  13     2067.75     1933.64     65.13 o 
  -5   6  13      248.61      306.87     28.09 o 
  -4   6  13      820.05      825.61     49.97 o 
  -3   6  13     1831.80     1827.83     60.28 o 
  -2   6  13     5020.66     4922.50    110.62 o 
  -1   6  13        5.99       39.56     31.81 o 
   0   6  13      641.19      608.23     26.12 o 
   1   6  13     3604.81     3527.73     67.86 o 
   2   6  13     4513.59     4439.16     81.73 o 
   3   6  13        6.96       22.26     14.80 o 
   4   6  13      534.33      596.41     38.19 o 
   5   6  13      372.09      362.73     53.39 o 
   6   6  13      293.08      376.23     37.35 o 
   7   6  13       25.63       19.49     23.79 o 
   8   6  13       49.88       42.03     27.95 o 
 -14   7  13       32.18       81.88     43.66 o 
 -13   7  13      536.58      517.55     46.38 o 
 -12   7  13       11.48       11.50     23.64 o 
 -11   7  13      164.40      159.67     32.59 o 
 -10   7  13      160.47      259.73     55.46 o 
  -9   7  13      545.90      506.86     41.89 o 
  -8   7  13       14.00       19.98     20.08 o 
  -7   7  13        1.19       -3.56     16.65 o 
  -6   7  13       46.38       51.92     22.96 o 
  -5   7  13      138.24      149.15     26.81 o 
  -4   7  13      426.69      431.26     36.16 o 
  -3   7  13     1231.13     1154.68     50.14 o 
  -2   7  13     1607.88     1540.83     65.18 o 
  -1   7  13       92.91      131.91     49.52 o 
   0   7  13       84.88       81.70     27.93 o 
   1   7  13     1384.38     1407.88     57.30 o 
   2   7  13      382.65      417.73     45.82 o 
   3   7  13       19.88       57.25     39.05 o 
   4   7  13       50.21       98.86     42.60 o 
   5   7  13       76.94       50.84     36.57 o 
   6   7  13      139.42      315.93    116.51 o 
 -12   8  13      110.55      125.96     31.92 o 
 -11   8  13        5.04      -25.67     25.67 o 
 -10   8  13     6810.00     6537.49    173.45 o 
  -9   8  13       13.07       66.36     33.13 o 
  -8   8  13      316.69      295.34     35.08 o 
  -7   8  13      263.96      286.16     37.09 o 
  -6   8  13     3418.45     3502.08    127.09 o 
  -5   8  13      111.76       81.37     27.16 o 
  -4   8  13      748.58      765.18     44.81 o 
  -3   8  13      464.17      422.68     36.53 o 
  -2   8  13     2371.86     2405.61     81.10 o 
  -1   8  13      121.67      191.17     31.82 o 
   0   8  13      938.97      957.88     51.15 o 
   1   8  13     2084.41     2042.77     76.02 o 
   2   8  13     2606.79     2459.84     96.54 o 
   3   8  13       28.47      -19.50     65.96 o 
   4   8  13      877.14      878.59     76.96 o 
  -9   9  13      143.77      127.87     45.92 o 
  -8   9  13     1165.63     1149.60     69.83 o 
  -7   9  13      869.81      881.77     57.25 o 
  -6   9  13     1031.05      974.84     58.31 o 
  -5   9  13       12.91       99.26     61.55 o 
  -4   9  13      145.03      161.13     36.63 o 
  -3   9  13      844.38      955.40     53.57 o 
  -2   9  13      179.86      279.07     35.59 o 
  -1   9  13       50.23       36.14     25.49 o 
   0   9  13      131.81      133.72     47.11 o 
   1   9  13      140.53      112.68     38.80 o 
 -18   0  14       38.10       95.78     52.29 o 
 -17   0  14      694.57      540.36     75.41 o 
 -16   0  14     3685.67     3607.58    118.39 o 
 -15   0  14       16.12       19.82     17.42 o 
 -14   0  14        2.95       26.78     19.20 o 
 -13   0  14     6874.08     6948.91    141.20 o 
 -12   0  14    25596.72    25740.74    402.47 o 
 -11   0  14       75.03      152.99     28.32 o 
 -10   0  14     3883.64     3689.14     78.35 o 
  -9   0  14     1047.93      988.74     37.06 o 
  -8   0  14    34771.89    34566.95    480.37 o 
  -7   0  14       61.85       79.90     20.00 o 
  -6   0  14     2501.66     2412.45     57.48 o 
  -5   0  14     3647.80     3916.45     78.86 o 
  -4   0  14     1960.55     2058.53     53.45 o 
  -3   0  14      727.45      750.85     32.47 o 
  -2   0  14     5016.48     5120.48     95.76 o 
  -1   0  14    16946.99    16495.28    252.20 o 
   0   0  14     9219.01     9145.82    153.52 o 
   1   0  14       32.36       45.22     24.28 o 
   2   0  14       86.06      121.41     31.59 o 
   3   0  14     8527.74     8524.03    224.55 o 
   4   0  14     4767.54     4821.49    160.16 o 
   5   0  14     1858.12     1752.38     84.53 o 
   6   0  14      902.68      838.42     61.95 o 
   7   0  14      790.78      749.56     61.28 o 
   8   0  14      121.77      178.43     50.73 o 
   9   0  14       20.37       10.15     31.06 o 
  10   0  14      243.37      287.32     55.53 o 
 -18   1  14      111.22      211.43     68.53 o 
 -17   1  14        2.38       19.78     28.10 o 
 -16   1  14        0.18       63.60     27.30 o 
 -15   1  14      628.17      607.97     44.02 o 
 -14   1  14      671.75      629.18     27.90 o 
 -13   1  14      835.43      936.01     32.68 o 
 -12   1  14      665.31      658.31     24.45 o 
 -11   1  14      111.72      153.33     14.29 o 
 -10   1  14      749.83      762.36     21.52 o 
  -9   1  14     3929.73     3758.91     55.15 o 
  -8   1  14     1192.70     1228.94     29.11 o 
  -7   1  14      901.28      942.88     26.22 o 
  -6   1  14      844.49      823.52     28.89 o 
  -5   1  14     3046.23     3136.97     48.76 o 
  -4   1  14     1721.77     1693.61     44.12 o 
  -3   1  14       90.45      119.90     12.54 o 
  -2   1  14       31.28       47.42     10.80 o 
  -1   1  14     3392.28     3309.30     52.24 o 
   0   1  14        6.72       28.71     11.12 o 
   1   1  14       40.63       60.47     13.09 o 
   2   1  14        6.70        7.24     16.23 o 
   3   1  14       13.39       33.28     29.73 o 
   4   1  14     2669.61     2732.76     81.41 o 
   5   1  14      252.57      226.56     28.45 o 
   6   1  14        3.28       28.94     21.18 o 
   7   1  14      141.25      159.40     28.82 o 
   8   1  14       30.40       66.93     39.38 o 
   9   1  14      836.31      900.08     54.93 o 
  10   1  14      485.39      523.31     51.66 o 
 -18   2  14      450.91      470.98     45.18 o 
 -17   2  14       23.96       20.07     19.51 o 
 -16   2  14     2767.03     2765.58     80.22 o 
 -15   2  14     1239.04     1132.42     47.91 o 
 -14   2  14        1.24      -17.59     17.59 o 
 -13   2  14        7.92       15.39     16.40 o 
 -12   2  14    10810.48    10710.19    191.24 o 
 -11   2  14        9.93       40.08     17.95 o 
 -10   2  14       52.12       60.77     19.39 o 
  -9   2  14       29.76       61.93     13.49 o 
  -8   2  14     3982.67     3936.61     54.99 o 
  -7   2  14      658.65      675.72     22.41 o 
  -6   2  14     2919.16     3071.71     69.31 o 
  -5   2  14     1244.67     1260.33     27.76 o 
  -4   2  14     3399.43     3342.75     57.11 o 
  -3   2  14     1053.52     1092.21     27.99 o 
  -2   2  14      702.83      674.79     31.09 o 
  -1   2  14     7287.91     7240.84     94.19 o 
   0   2  14     1054.77     1010.43     31.27 o 
   1   2  14       99.97      148.06     25.01 o 
   2   2  14      182.75      179.57     18.75 o 
   3   2  14     1743.71     1772.86     55.68 o 
   4   2  14     3133.10     3092.21     85.60 o 
   5   2  14      370.42      298.84     31.45 o 
   6   2  14       10.52       -2.78     17.46 o 
   7   2  14     1207.21     1158.96     56.18 o 
   8   2  14     1892.49     1865.63     73.90 o 
   9   2  14        9.22      -13.15     31.46 o 
  10   2  14       50.81       35.14     27.54 o 
 -18   3  14      172.40      245.24     44.23 o 
 -17   3  14      611.40      588.01     41.68 o 
 -16   3  14      701.97      727.28     45.80 o 
 -15   3  14     1943.02     1947.73     69.77 o 
 -14   3  14        1.60        4.88     16.65 o 
 -13   3  14     3192.96     3129.28     83.29 o 
 -12   3  14       13.89       55.16     22.46 o 
 -11   3  14     1402.82     1319.99     45.06 o 
 -10   3  14     1414.64     1452.23     46.65 o 
  -9   3  14     4404.21     4496.94     95.09 o 
  -8   3  14     2707.57     2869.95     69.95 o 
  -7   3  14     1263.68     1288.48     41.81 o 
  -6   3  14     1965.97     1918.48     51.13 o 
  -5   3  14    12161.45    11993.23    135.22 o 
  -4   3  14     3079.41     3060.09     49.11 o 
  -3   3  14      983.46     1039.21     31.63 o 
  -2   3  14       31.85       85.45     20.21 o 
  -1   3  14    12413.40    12369.08    148.01 o 
   0   3  14      416.52      408.78     20.69 o 
   1   3  14      696.52      697.31     23.96 o 
   2   3  14      473.59      504.19     22.06 o 
   3   3  14      966.11     1006.89     43.89 o 
   4   3  14     1982.83     2038.41     65.16 o 
   5   3  14      261.41      267.03     30.47 o 
   6   3  14     2178.49     2235.81     78.16 o 
   7   3  14      341.79      320.98     40.30 o 
   8   3  14     1909.00     1948.62     79.00 o 
   9   3  14      129.10      153.71     38.09 o 
 -17   4  14     1364.84     1332.62     61.68 o 
 -16   4  14        7.60       24.83     22.24 o 
 -15   4  14     3484.00     3389.53    101.92 o 
 -14   4  14      546.14      531.39     38.43 o 
 -13   4  14      818.24      797.90     42.55 o 
 -12   4  14       42.34       40.47     20.64 o 
 -11   4  14     3469.98     3599.85     89.08 o 
 -10   4  14        0.17       30.70     18.69 o 
  -9   4  14     1079.85      995.79     50.56 o 
  -8   4  14       46.68      117.75     24.05 o 
  -7   4  14     2875.34     2696.52     68.30 o 
  -6   4  14      990.87     1000.29     50.84 o 
  -5   4  14     6265.54     6270.03    124.43 o 
  -4   4  14      588.32      549.88     23.47 o 
  -3   4  14     8963.91     8791.32    110.99 o 
  -2   4  14     1323.67     1297.71     31.78 o 
  -1   4  14      316.73      349.50     18.04 o 
   0   4  14        2.06        3.18     11.20 o 
   1   4  14     4133.39     3906.93    134.41 o 
   2   4  14     1809.85     1838.89     45.94 o 
   3   4  14      100.19       97.50     21.77 o 
   4   4  14      519.39      550.27     43.33 o 
   5   4  14      761.58      767.47     43.80 o 
   6   4  14     2435.15     2321.47     78.96 o 
   7   4  14        3.63        7.98     24.44 o 
   8   4  14     2112.17     2346.59     88.56 o 
   9   4  14       19.00      -31.05     31.05 o 
 -16   5  14      473.77      528.15     45.22 o 
 -15   5  14        0.53        6.82     22.65 o 
 -14   5  14     1606.32     1636.19     64.82 o 
 -13   5  14      456.54      465.66     38.00 o 
 -12   5  14        1.53       17.41     20.39 o 
 -11   5  14      303.16      354.65     50.43 o 
 -10   5  14     2177.12     2197.98     71.16 o 
  -9   5  14     2581.90     2653.88     80.11 o 
  -8   5  14      127.87      211.24     37.01 o 
  -7   5  14       46.09       75.86     20.90 o 
  -6   5  14      586.88      568.11     35.99 o 
  -5   5  14     3987.80     4189.42     98.78 o 
  -4   5  14       23.89       50.71     30.48 o 
  -3   5  14     3599.03     3497.65     85.56 o 
  -2   5  14     1126.85     1129.03     37.16 o 
  -1   5  14     1135.46     1183.20     41.27 o 
   0   5  14      620.93      580.22     43.64 o 
   1   5  14      681.00      669.59     32.79 o 
   2   5  14     1462.93     1365.21     43.72 o 
   3   5  14        5.11        3.28     15.29 o 
   4   5  14       87.74      104.47     23.70 o 
   5   5  14       10.84       13.13     19.05 o 
   6   5  14     1574.41     1572.62     69.35 o 
   7   5  14      145.19      203.57     34.69 o 
   8   5  14      293.43      333.75     43.98 o 
 -15   6  14     1273.06     1307.67     75.66 o 
 -14   6  14       40.17       -5.28     30.54 o 
 -13   6  14      513.69      510.56     67.64 o 
 -12   6  14      213.60      234.64     38.53 o 
 -11   6  14     1804.91     1891.50     70.75 o 
 -10   6  14      117.32      186.31     32.14 o 
  -9   6  14     1218.96     1237.17     58.05 o 
  -8   6  14        0.20       69.38     36.29 o 
  -7   6  14      850.05      859.88     43.83 o 
  -6   6  14      772.36      769.71     40.60 o 
  -5   6  14     1538.19     1420.55     53.63 o 
  -4   6  14       80.46      129.16     25.43 o 
  -3   6  14     3741.25     3635.12     90.33 o 
  -2   6  14      734.07      691.60     40.84 o 
  -1   6  14        4.75       -2.72     16.15 o 
   0   6  14       56.74       67.81     22.59 o 
   1   6  14     5636.32     5507.78     95.29 o 
   2   6  14     4084.49     3895.43     75.82 o 
   3   6  14       44.70       68.74     22.38 o 
   4   6  14      183.89      227.38     32.37 o 
   5   6  14       58.54       56.16     23.16 o 
   6   6  14     1600.21     1572.11     66.05 o 
   7   6  14      207.30      212.75     36.61 o 
 -13   7  14       23.12       10.65     24.43 o 
 -12   7  14      303.07      275.33     35.61 o 
 -11   7  14       27.57       75.28     36.36 o 
 -10   7  14     8632.04     8436.14    196.27 o 
  -9   7  14      519.52      465.63     42.47 o 
  -8   7  14      303.40      244.46     30.38 o 
  -7   7  14       44.24      109.16     29.45 o 
  -6   7  14     3486.27     3436.72     95.21 o 
  -5   7  14      528.01      579.53     40.00 o 
  -4   7  14      880.29      939.11     45.54 o 
  -3   7  14      292.31      345.02     33.17 o 
  -2   7  14     1116.59     1109.90     52.02 o 
  -1   7  14       54.20       60.81     23.17 o 
   0   7  14     1128.73     1199.55     53.93 o 
   1   7  14     3387.78     3410.94    132.97 o 
   2   7  14     3228.53     3204.59    144.73 o 
   3   7  14       39.12       58.89     38.48 o 
   4   7  14      426.31      442.18     60.55 o 
   5   7  14     1664.12     1608.91    107.35 o 
 -11   8  14      227.02      328.28     40.29 o 
 -10   8  14       19.75       35.64     28.02 o 
  -9   8  14        0.01      -17.12     27.65 o 
  -8   8  14      164.97      126.27     29.97 o 
  -7   8  14       35.77       49.45     29.82 o 
  -6   8  14      777.84      880.76     56.78 o 
  -5   8  14       16.79       11.34     23.81 o 
  -4   8  14      501.49      534.71     42.11 o 
  -3   8  14      471.03      444.84     37.76 o 
  -2   8  14      157.47      188.69     35.74 o 
  -1   8  14      146.81      203.16     30.52 o 
   0   8  14       23.85       42.70     27.22 o 
   1   8  14        7.55       22.48     26.17 o 
   2   8  14       96.20      186.14     48.73 o 
   3   8  14        0.06       26.22     36.04 o 
  -7   9  14       50.78       75.63     30.51 o 
  -6   9  14     2553.26     2474.87     92.69 o 
  -5   9  14        8.59       -7.11     23.20 o 
  -4   9  14      380.59      383.98     41.85 o 
  -3   9  14      922.26      827.36     53.13 o 
  -2   9  14     1503.69     1460.55     66.84 o 
  -1   9  14       13.48        2.97     23.21 o 
 -18   1  15      259.54      222.18     66.79 o 
 -17   1  15       33.47       16.46     32.01 o 
 -16   1  15     3400.30     3442.40     87.51 o 
 -15   1  15      179.67      181.04     24.80 o 
 -14   1  15      134.17      192.10     23.02 o 
 -13   1  15      519.43      535.19     26.31 o 
 -12   1  15     9243.82     9330.35    142.90 o 
 -11   1  15        6.58       24.24     16.10 o 
 -10   1  15       36.40       29.97     11.46 o 
  -9   1  15       14.60        6.27      9.81 o 
  -8   1  15    31933.96    31439.36    323.28 o 
  -7   1  15      366.29      371.12     22.42 o 
  -6   1  15     1714.99     1765.53     48.25 o 
  -5   1  15     2664.00     2525.37     46.14 o 
  -4   1  15     3169.59     3155.71     50.74 o 
  -3   1  15      695.34      718.05     24.79 o 
  -2   1  15     3139.67     3152.53     53.59 o 
  -1   1  15     6115.37     6019.42     90.66 o 
   0   1  15      869.66      852.24     42.32 o 
   1   1  15      426.49      432.68     29.69 o 
   2   1  15      874.35      885.97     41.28 o 
   3   1  15     5982.04     5771.79    126.31 o 
   4   1  15     3605.73     3627.10     96.64 o 
   5   1  15        0.07       20.06     24.45 o 
   6   1  15      124.82      214.95     29.47 o 
   7   1  15      761.44      788.64     50.57 o 
   8   1  15      517.43      477.48     57.17 o 
   9   1  15      113.70      217.93     47.46 o 
 -18   2  15      401.09      358.59     57.89 o 
 -17   2  15      398.91      403.51     43.39 o 
 -16   2  15        7.23       42.03     20.69 o 
 -15   2  15     2108.43     2224.92     70.79 o 
 -14   2  15      800.63      848.09     61.68 o 
 -13   2  15     2026.60     1973.50     60.44 o 
 -12   2  15     1100.71     1096.84     45.22 o 
 -11   2  15       72.91       52.12     18.26 o 
 -10   2  15      770.84      754.80     33.44 o 
  -9   2  15     6038.32     6063.53     95.00 o 
  -8   2  15     1827.60     1815.31     35.31 o 
  -7   2  15      995.00     1044.07     26.88 o 
  -6   2  15      593.12      628.40     22.63 o 
  -5   2  15     2784.36     2729.74     47.88 o 
  -4   2  15     5096.43     4881.61    113.02 o 
  -3   2  15      410.22      409.79     27.75 o 
  -2   2  15      783.08      720.88     30.10 o 
  -1   2  15     7189.85     7291.36    100.51 o 
   0   2  15      252.97      263.63     21.99 o 
   1   2  15      484.71      492.88     37.79 o 
   2   2  15      176.88      186.40     28.13 o 
   3   2  15     1291.21     1351.20     76.38 o 
   4   2  15     2080.95     1957.46     66.62 o 
   5   2  15       47.68       68.76     24.26 o 
   6   2  15      468.81      498.50     39.91 o 
   7   2  15        9.40       24.26     22.27 o 
   8   2  15     1070.22     1057.00     63.64 o 
   9   2  15      601.58      686.42     53.61 o 
 -17   3  15      471.78      545.81     45.85 o 
 -16   3  15      153.91      169.68     29.74 o 
 -15   3  15     2972.76     2985.16     89.39 o 
 -14   3  15      169.17      211.31     28.13 o 
 -13   3  15      416.06      402.37     34.68 o 
 -12   3  15     1443.02     1554.44     72.30 o 
 -11   3  15      746.24      729.15     58.45 o 
 -10   3  15      303.53      324.59     40.49 o 
  -9   3  15        7.64       -6.17     15.03 o 
  -8   3  15      213.08      402.14     54.48 o 
  -7   3  15      942.05      964.26     41.32 o 
  -6   3  15      226.06      179.64     15.80 o 
  -5   3  15      561.26      563.34     28.36 o 
  -4   3  15     2876.35     2903.22     52.02 o 
  -3   3  15     6560.50     6467.83     90.08 o 
  -2   3  15       63.35       79.97     15.37 o 
  -1   3  15     5753.39     5753.98     86.97 o 
   0   3  15      391.71      340.17     20.25 o 
   1   3  15     1436.13     1412.42     35.47 o 
   2   3  15     1212.09     1201.18     46.52 o 
   3   3  15        0.90      -18.91     18.91 o 
   4   3  15      469.91      484.64     36.27 o 
   5   3  15      318.04      353.64     37.70 o 
   6   3  15      443.03      483.11     40.72 o 
   7   3  15      143.25      147.65     32.14 o 
   8   3  15     1909.23     1906.95     97.35 o 
   9   3  15        0.19      -28.93     28.93 o 
 -17   4  15      735.51      728.98     53.76 o 
 -16   4  15      817.98      850.05     76.30 o 
 -15   4  15     1461.71     1436.27     65.97 o 
 -14   4  15      332.83      370.31     40.52 o 
 -13   4  15     2343.40     2249.34     75.15 o 
 -12   4  15        0.09       -3.45     18.05 o 
 -11   4  15      307.36      271.47     31.37 o 
 -10   4  15      163.84      178.94     25.55 o 
  -9   4  15     1789.09     1832.68     58.87 o 
  -8   4  15       95.69      105.62     21.40 o 
  -7   4  15       29.67       23.52     18.32 o 
  -6   4  15        1.67       17.48     28.04 o 
  -5   4  15     7921.19     7855.57    147.65 o 
  -4   4  15      484.97      552.46     33.43 o 
  -3   4  15     1426.48     1423.71     38.71 o 
  -2   4  15      531.79      592.74     25.25 o 
  -1   4  15     2905.92     2908.53     55.85 o 
   0   4  15      952.08      925.83     32.40 o 
   1   4  15     1062.92     1046.59     38.13 o 
   2   4  15      280.09      240.92     26.05 o 
   3   4  15      601.46      573.54     37.24 o 
   4   4  15      288.45      298.62     31.04 o 
   5   4  15        0.06      -17.45     20.15 o 
   6   4  15     1623.47     1544.37     70.21 o 
   7   4  15      362.39      388.30     42.23 o 
   8   4  15      705.97      747.54     57.43 o 
 -16   5  15      311.41      320.10     41.27 o 
 -15   5  15     2775.87     2713.53     93.80 o 
 -14   5  15        0.09       -0.60     19.29 o 
 -13   5  15      607.92      622.39     42.32 o 
 -12   5  15      200.13      213.42     32.17 o 
 -11   5  15     7026.31     6890.63    159.76 o 
 -10   5  15      167.00      226.84     34.77 o 
  -9   5  15      429.78      464.22     35.87 o 
  -8   5  15        6.69       60.95     48.82 o 
  -7   5  15     2689.66     2684.08     74.20 o 
  -6   5  15     2170.40     2236.76     70.15 o 
  -5   5  15     1919.54     1976.30     64.60 o 
  -4   5  15       53.23       63.09     37.37 o 
  -3   5  15     2258.74     2220.58     64.37 o 
  -2   5  15     1981.48     2008.75     61.34 o 
  -1   5  15      101.08      145.55     16.62 o 
   0   5  15       74.89       83.41     15.88 o 
   1   5  15     4388.47     4238.08     79.69 o 
   2   5  15     2859.72     2667.51     77.04 o 
   3   5  15        1.27       45.95     23.81 o 
   4   5  15      301.64      262.25     32.32 o 
   5   5  15      379.42      355.08     37.80 o 
   6   5  15     2746.80     2829.50     94.82 o 
   7   5  15       84.39       88.83     31.05 o 
 -14   6  15     1297.27     1269.54     69.73 o 
 -13   6  15       36.22       72.83     48.73 o 
 -12   6  15      139.29      224.69     32.78 o 
 -11   6  15        0.46       56.05     41.84 o 
 -10   6  15     6542.33     6333.31    156.51 o 
  -9   6  15      127.21      152.97     28.12 o 
  -8   6  15      321.00      331.51     32.17 o 
  -7   6  15      900.89      917.76     47.98 o 
  -6   6  15     3239.37     3290.39     92.08 o 
  -5   6  15      302.94      292.66     32.15 o 
  -4   6  15      142.15      187.87     25.75 o 
  -3   6  15      349.07      397.59     45.02 o 
  -2   6  15      427.13      412.94     34.80 o 
  -1   6  15       19.71       38.86     20.60 o 
   0   6  15      531.42      611.22     42.64 o 
   1   6  15     2661.13     2540.89     77.87 o 
   2   6  15      949.16     1065.62     88.90 o 
   3   6  15       76.19       81.81     26.03 o 
   4   6  15      239.20      269.88     34.47 o 
   5   6  15      470.88      571.66     45.06 o 
   6   6  15      434.09      529.56     69.72 o 
 -13   7  15      259.27      222.71     39.60 o 
 -12   7  15      120.42      208.99     35.33 o 
 -11   7  15      555.55      594.17     47.00 o 
 -10   7  15      138.95      242.53     47.59 o 
  -9   7  15      173.76      240.92     35.48 o 
  -8   7  15        0.63       -1.11     21.85 o 
  -7   7  15        9.82       26.10     25.21 o 
  -6   7  15       19.16       44.66     24.29 o 
  -5   7  15       44.43       33.38     25.21 o 
  -4   7  15       57.69      170.66     48.55 o 
  -3   7  15       64.70       53.94     23.81 o 
  -2   7  15      233.33      321.64     59.27 o 
  -1   7  15       18.02       16.80     21.24 o 
   0   7  15       32.18       32.45     21.11 o 
   1   7  15      679.92      666.51     69.41 o 
   2   7  15      731.11      697.62     73.59 o 
   3   7  15       29.94       90.75     46.52 o 
   4   7  15      114.12       85.99     45.50 o 
 -10   8  15     4508.17     4452.07    141.01 o 
  -9   8  15       91.64      113.36     37.83 o 
  -8   8  15     1249.71     1183.56     67.11 o 
  -7   8  15      641.80      747.98     50.23 o 
  -6   8  15     3315.52     3379.50    108.50 o 
  -5   8  15        6.69      -15.54     24.18 o 
  -4   8  15      727.08      709.64     46.29 o 
  -3   8  15      306.21      412.52     52.15 o 
  -2   8  15      927.10      871.55     53.00 o 
  -1   8  15       81.74      189.44     59.77 o 
   0   8  15      734.28      729.96    115.15 o 
   1   8  15     1624.53     1641.48    107.61 o 
 -18   0  16      764.91      651.55    109.36 o 
 -17   0  16       30.30       59.63     47.89 o 
 -16   0  16     4893.44     4727.46    241.83 o 
 -15   0  16       54.12       70.64     53.94 o 
 -14   0  16      620.18      538.84     42.65 o 
 -13   0  16      336.44      307.71     31.18 o 
 -12   0  16     6574.49     6688.00    139.74 o 
 -11   0  16      957.31      918.11     38.78 o 
 -10   0  16      752.00      739.19     36.39 o 
  -9   0  16        0.32       -4.74     16.73 o 
  -8   0  16    22571.31    22705.82    446.80 o 
  -7   0  16       65.62       81.73     32.50 o 
  -6   0  16     1869.41     1797.29     53.94 o 
  -5   0  16     3478.31     3474.83     80.57 o 
  -4   0  16    10753.58    10659.08    189.87 o 
  -3   0  16      412.47      433.64     27.89 o 
  -2   0  16     1412.17     1375.60     47.78 o 
  -1   0  16     4125.27     4113.18     91.92 o 
   0   0  16      602.52      636.68     41.91 o 
   1   0  16      205.99      218.87     35.63 o 
   2   0  16     3776.72     3853.20    139.72 o 
   3   0  16    11831.72    12095.87    334.85 o 
   4   0  16     1424.24     1444.68     84.39 o 
   5   0  16      309.29      297.81     46.83 o 
   6   0  16      282.71      232.47     47.16 o 
   7   0  16     2095.60     2055.08    117.32 o 
   8   0  16      215.73      349.25     96.15 o 
 -18   1  16      274.34      376.87     59.77 o 
 -17   1  16      292.57      372.47     74.13 o 
 -16   1  16        0.35       19.71     31.55 o 
 -15   1  16     2375.17     2266.28     65.45 o 
 -14   1  16       73.26       80.32     21.40 o 
 -13   1  16      911.09      797.86     37.24 o 
 -12   1  16        1.31        3.18     12.24 o 
 -11   1  16       14.65       16.84     13.26 o 
 -10   1  16      204.30      235.52     29.09 o 
  -9   1  16     2327.12     2341.93     47.50 o 
  -8   1  16       81.32      108.22     26.25 o 
  -7   1  16      111.00      139.61     19.09 o 
  -6   1  16      121.70      168.91     27.94 o 
  -5   1  16      455.65      460.01     25.60 o 
  -4   1  16     3329.38     3309.02    116.65 o 
  -3   1  16        5.77        4.76     11.02 o 
  -2   1  16      493.95      520.86     23.45 o 
  -1   1  16     1271.70     1300.42     33.05 o 
   0   1  16      176.48      225.00     36.34 o 
   1   1  16      333.06      354.35     61.69 o 
   2   1  16        9.49      -13.78     17.82 o 
   3   1  16      591.01      633.32     41.05 o 
   4   1  16      582.81      626.43     44.47 o 
   5   1  16      237.44      272.34     33.74 o 
   6   1  16       69.48       56.51     25.18 o 
   7   1  16       13.96       41.15     26.73 o 
   8   1  16      242.61      304.91     41.03 o 
 -17   2  16      122.45      166.69     35.97 o 
 -16   2  16      708.84      624.74     39.96 o 
 -15   2  16     1043.87     1062.63     50.61 o 
 -14   2  16      561.68      557.51     36.39 o 
 -13   2  16      220.89      212.23     31.18 o 
 -12   2  16     4194.57     4105.79    118.70 o 
 -11   2  16      322.27      311.01     28.69 o 
 -10   2  16       18.88       45.77     22.46 o 
  -9   2  16       90.12      103.89     16.48 o 
  -8   2  16     5623.71     5714.77     95.30 o 
  -7   2  16       41.30       84.53     13.04 o 
  -6   2  16     1141.55     1094.09     29.61 o 
  -5   2  16      371.60      356.90     19.75 o 
  -4   2  16     4491.80     4443.32     72.35 o 
  -3   2  16     1053.93     1045.57     56.47 o 
  -2   2  16      608.81      625.31     36.25 o 
  -1   2  16     6221.28     6155.93     94.12 o 
   0   2  16     1110.54     1109.05     56.44 o 
   1   2  16       73.74       96.92     23.29 o 
   2   2  16        2.57       -6.54     28.82 o 
   3   2  16     3981.13     3830.66     98.58 o 
   4   2  16      112.04      234.86     39.59 o 
   5   2  16      336.27      319.75     34.63 o 
   6   2  16        0.09       25.14     22.00 o 
   7   2  16      546.46      530.62     47.85 o 
   8   2  16      804.04      853.69     63.91 o 
 -17   3  16      599.15      678.78     48.45 o 
 -16   3  16       72.37       84.76     25.07 o 
 -15   3  16     2315.08     2290.35     79.94 o 
 -14   3  16       33.75       47.39     22.21 o 
 -13   3  16     2450.24     2401.21     79.21 o 
 -12   3  16       98.90      102.34     22.89 o 
 -11   3  16      472.48      477.63     33.69 o 
 -10   3  16      210.81      219.40     26.74 o 
  -9   3  16     4373.80     4408.74    100.13 o 
  -8   3  16      300.23      352.45     36.68 o 
  -7   3  16        1.64        0.75     14.25 o 
  -6   3  16       77.01      139.99     37.56 o 
  -5   3  16     8872.20     8938.21    119.39 o 
  -4   3  16     3436.59     3535.69     67.29 o 
  -3   3  16      257.84      229.18     23.72 o 
  -2   3  16      325.05      341.83     21.78 o 
  -1   3  16     5781.15     5822.23     90.40 o 
   0   3  16     1584.36     1538.80     45.57 o 
   1   3  16       53.71       78.99     20.48 o 
   2   3  16        2.64       40.86     21.33 o 
   3   3  16      890.60      867.06     43.41 o 
   4   3  16      734.07      747.07     48.84 o 
   5   3  16      348.00      269.21     34.40 o 
   6   3  16      774.77      803.47     53.40 o 
   7   3  16       11.44       67.91     30.20 o 
 -16   4  16      190.68      267.32     38.05 o 
 -15   4  16     2721.61     2680.34     94.04 o 
 -14   4  16       55.83       78.34     26.74 o 
 -13   4  16     1635.45     1741.86     71.16 o 
 -12   4  16      155.57      194.03     29.53 o 
 -11   4  16     7120.07     6951.65    152.30 o 
 -10   4  16       59.57       89.17     37.24 o 
  -9   4  16      311.46      298.79     31.19 o 
  -8   4  16      485.14      441.91     32.45 o 
  -7   4  16     1145.63     1202.52     46.10 o 
  -6   4  16     1274.04     1260.60     49.87 o 
  -5   4  16     1239.40     1277.48     50.98 o 
  -4   4  16      272.24      268.06     27.95 o 
  -3   4  16     2050.46     2017.27     52.96 o 
  -2   4  16      482.79      482.59     23.04 o 
  -1   4  16      684.89      706.05     34.57 o 
   0   4  16       73.05       86.52     17.39 o 
   1   4  16     3440.97     3408.20     91.02 o 
   2   4  16      834.85      786.98     69.74 o 
   3   4  16       23.63       20.75     24.13 o 
   4   4  16        1.77       18.32     20.40 o 
   5   4  16      548.69      636.38     49.35 o 
   6   4  16     2173.50     2051.63     79.76 o 
   7   4  16        6.51        3.71     23.15 o 
 -15   5  16        9.62       20.62     24.63 o 
 -14   5  16     1279.74     1170.67     64.49 o 
 -13   5  16      671.22      747.25     53.71 o 
 -12   5  16      235.05      299.76     37.11 o 
 -11   5  16      825.55      957.83     57.68 o 
 -10   5  16     1717.74     1777.45     66.31 o 
  -9   5  16      339.94      397.56     39.28 o 
  -8   5  16      152.49      210.81     28.25 o 
  -7   5  16        0.62       -8.49     17.48 o 
  -6   5  16      998.50      948.69     48.73 o 
  -5   5  16     2072.03     2170.47     71.62 o 
  -4   5  16        6.87       -8.38     17.35 o 
  -3   5  16      106.29      188.78     55.58 o 
  -2   5  16      589.03      599.15     38.66 o 
  -1   5  16     1307.83     1282.03     52.57 o 
   0   5  16      293.95      265.22     21.42 o 
   1   5  16      824.99      737.43     45.76 o 
   2   5  16      864.15      759.38     45.47 o 
   3   5  16       78.23      105.56     26.42 o 
   4   5  16       40.20       28.62     22.85 o 
   5   5  16      364.06      370.74     40.97 o 
   6   5  16      673.48      617.15     50.79 o 
 -14   6  16      356.93      306.31     40.98 o 
 -13   6  16      742.54      825.46     56.67 o 
 -12   6  16      384.63      498.37     42.43 o 
 -11   6  16     2875.18     2884.79     96.37 o 
 -10   6  16        7.87       83.55     58.84 o 
  -9   6  16       87.62       54.78     27.06 o 
  -8   6  16        0.90       -4.14     19.37 o 
  -7   6  16     1889.97     1901.01     69.43 o 
  -6   6  16      231.21      249.84     32.29 o 
  -5   6  16      557.54      586.59     66.10 o 
  -4   6  16        5.46       43.85     37.79 o 
  -3   6  16      662.56      643.60     38.56 o 
  -2   6  16      769.43      762.69     41.08 o 
  -1   6  16        0.18        9.58     17.38 o 
   0   6  16      163.03      188.55     29.99 o 
   1   6  16     1870.99     1882.72    106.65 o 
   2   6  16      898.46      661.81     74.37 o 
   3   6  16       34.66       27.75     34.77 o 
   4   6  16      118.11       99.86     47.29 o 
 -12   7  16      169.01      182.78     40.18 o 
 -11   7  16      153.36      217.98     38.37 o 
 -10   7  16     3221.10     3191.22    105.44 o 
  -9   7  16        6.92       32.01     29.13 o 
  -8   7  16      303.66      270.93     36.94 o 
  -7   7  16      195.60      283.13     36.05 o 
  -6   7  16     6479.23     6235.18    153.32 o 
  -5   7  16      111.90      195.61     46.06 o 
  -4   7  16      859.36      891.24     50.47 o 
  -3   7  16      560.72      569.83     47.94 o 
  -2   7  16      392.68      384.13     47.35 o 
  -1   7  16       78.72      145.12     33.58 o 
   0   7  16      470.76      508.22     63.68 o 
   1   7  16     1574.36     1540.53    101.10 o 
   2   7  16      932.74      970.73     85.34 o 
  -8   8  16      261.49      302.34     39.75 o 
  -7   8  16      156.66      191.09     35.72 o 
  -6   8  16      447.86      442.48     45.44 o 
  -5   8  16        5.58       22.11     25.01 o 
  -4   8  16      123.73      133.04     33.65 o 
  -3   8  16      265.46      241.41     36.40 o 
  -2   8  16       99.07      105.76     32.45 o 
  -1   8  16      219.11      261.07     55.92 o 
 -17   1  17       18.19        4.51     32.47 o 
 -16   1  17     2209.91     2043.44    156.24 o 
 -15   1  17      936.62      861.32     53.70 o 
 -14   1  17      591.92      615.67     36.00 o 
 -13   1  17        6.21       -2.24     15.82 o 
 -12   1  17     5185.35     5019.81    105.66 o 
 -11   1  17       16.97       39.84     17.98 o 
 -10   1  17      560.08      543.82     34.03 o 
  -9   1  17      114.72      144.98     24.44 o 
  -8   1  17    13831.89    13927.17    196.76 o 
  -7   1  17       78.29      124.64     17.38 o 
  -6   1  17      405.21      419.34     22.55 o 
  -5   1  17      110.22      123.05     14.64 o 
  -4   1  17     8841.44     8979.99    126.85 o 
  -3   1  17      266.04      250.49     18.63 o 
  -2   1  17     3406.64     3398.45     61.80 o 
  -1   1  17     3843.62     3775.98     79.03 o 
   0   1  17      198.92      176.27     19.39 o 
   1   1  17       33.65       56.54     20.85 o 
   2   1  17      307.37      349.59     32.85 o 
   3   1  17     6481.14     6477.93    153.75 o 
   4   1  17      388.57      410.20     40.50 o 
   5   1  17       83.21      186.23     41.47 o 
   6   1  17       56.10       78.65     29.26 o 
   7   1  17     1832.52     1957.64     80.83 o 
 -17   2  17      986.75      952.16     77.17 o 
 -16   2  17        0.70       -1.93     21.70 o 
 -15   2  17     2006.85     2143.09     74.80 o 
 -14   2  17      348.68      330.38     33.36 o 
 -13   2  17     1156.36     1157.74     49.27 o 
 -12   2  17       49.86      101.13     22.56 o 
 -11   2  17     1100.18     1090.45     46.59 o 
 -10   2  17      391.41      375.77     30.65 o 
  -9   2  17     2852.44     2722.75     72.33 o 
  -8   2  17      279.74      246.12     21.08 o 
  -7   2  17        9.34       10.76     11.16 o 
  -6   2  17      580.79      611.64     25.39 o 
  -5   2  17     1831.98     1897.41     47.58 o 
  -4   2  17     5416.79     5394.61     95.28 o 
  -3   2  17        1.64        6.30     12.54 o 
  -2   2  17       46.18      117.53     19.47 o 
  -1   2  17     5259.61     5098.82     85.17 o 
   0   2  17      889.93      811.33     33.72 o 
   1   2  17      584.26      592.39     36.87 o 
   2   2  17      673.19      717.50     43.45 o 
   3   2  17     1509.12     1562.74     67.39 o 
   4   2  17      438.77      477.90     40.20 o 
   5   2  17      109.13      125.59     29.14 o 
   6   2  17      154.99      239.46     36.24 o 
   7   2  17      102.76      173.65     34.07 o 
 -16   3  17       59.20       67.51     24.74 o 
 -15   3  17     1069.29      987.99     51.34 o 
 -14   3  17      128.36      151.49     28.75 o 
 -13   3  17      937.39      958.62     48.36 o 
 -12   3  17      787.82      875.74     49.13 o 
 -11   3  17     2718.40     2765.84     78.06 o 
 -10   3  17        9.51       12.16     17.51 o 
  -9   3  17      361.74      356.54     33.63 o 
  -8   3  17      565.52      678.05     57.60 o 
  -7   3  17     1005.04      995.85     57.31 o 
  -6   3  17      408.19      421.64     30.35 o 
  -5   3  17       23.92       20.79     15.13 o 
  -4   3  17     2427.02     2390.13     49.96 o 
  -3   3  17     1576.81     1633.55     41.92 o 
  -2   3  17      320.05      364.81     42.38 o 
  -1   3  17     1323.77     1293.26     37.74 o 
   0   3  17     1587.85     1649.01     48.87 o 
   1   3  17      500.17      534.19     41.10 o 
   2   3  17      190.91      209.90     30.73 o 
   3   3  17      358.67      444.30     41.43 o 
   4   3  17        1.84       17.58     22.62 o 
   5   3  17      144.85      136.77     42.85 o 
   6   3  17      147.31      155.51     33.04 o 
 -16   4  17      236.66      244.74     54.64 o 
 -15   4  17      407.71      432.62     46.49 o 
 -14   4  17      251.42      309.94     45.23 o 
 -13   4  17     2854.54     2720.09     90.02 o 
 -12   4  17      230.45      241.83     35.43 o 
 -11   4  17      673.84      718.60     45.58 o 
 -10   4  17      811.41      799.76     45.89 o 
  -9   4  17     1670.17     1634.96     59.14 o 
  -8   4  17      111.34      137.23     27.24 o 
  -7   4  17      111.38      106.10     25.16 o 
  -6   4  17      141.32      126.13     24.85 o 
  -5   4  17     2064.43     2051.43     63.88 o 
  -4   4  17      282.74      296.73     30.71 o 
  -3   4  17      260.88      270.09     29.48 o 
  -2   4  17      996.54     1043.55     39.42 o 
  -1   4  17     4052.43     3956.29     74.72 o 
   0   4  17     1779.73     1814.20     60.56 o 
   1   4  17      765.01      727.83     57.31 o 
   2   4  17      105.97      110.11     28.45 o 
   3   4  17      661.56      654.82     42.42 o 
   4   4  17      122.66      113.89     28.72 o 
   5   4  17      120.22       97.85     31.40 o 
   6   4  17      465.14      438.38     55.43 o 
 -14   5  17      175.15      195.75     33.61 o 
 -13   5  17     2120.86     2089.77     83.06 o 
 -12   5  17      495.25      445.37     43.04 o 
 -11   5  17     5391.54     5332.40    139.48 o 
 -10   5  17      202.68      278.99     60.57 o 
  -9   5  17        2.44      -21.74     21.74 o 
  -8   5  17      142.80      223.00     29.50 o 
  -7   5  17     4035.92     4124.91    106.27 o 
  -6   5  17     1744.93     1762.86     65.63 o 
  -5   5  17      118.14       78.70     23.37 o 
  -4   5  17      353.21      321.65     32.54 o 
  -3   5  17      440.00      484.37     35.61 o 
  -2   5  17     1710.81     1816.60     63.50 o 
  -1   5  17       82.28      113.89     26.41 o 
   0   5  17      631.77      504.42     71.58 o 
   1   5  17     2620.23     2652.26    125.39 o 
   2   5  17      308.76      292.81     43.36 o 
   3   5  17       59.31       83.23     44.49 o 
   4   5  17      417.72      405.17     50.79 o 
 -13   6  17        6.20      -21.60     24.89 o 
 -12   6  17      123.24      201.12     35.48 o 
 -11   6  17        9.57      -19.83     28.94 o 
 -10   6  17     3344.86     3310.35    107.89 o 
  -9   6  17       41.10        1.01     23.27 o 
  -8   6  17      481.93      554.86     65.26 o 
  -7   6  17      711.45      736.86     52.14 o 
  -6   6  17     4009.87     3898.96    119.10 o 
  -5   6  17       51.96      107.29     26.69 o 
  -4   6  17      256.63      296.35     35.42 o 
  -3   6  17      193.53      166.42     34.98 o 
  -2   6  17      301.71      364.41     38.11 o 
  -1   6  17        1.40        7.58     20.81 o 
   0   6  17      213.19      213.59     52.29 o 
   1   6  17     1043.09     1005.18     81.21 o 
   2   6  17      188.57      243.19     57.16 o 
   3   6  17       35.12       17.75     35.76 o 
 -11   7  17      647.25      631.87     77.89 o 
 -10   7  17      473.08      577.13     50.34 o 
  -9   7  17      163.79      137.76     45.55 o 
  -8   7  17        4.33        7.10     23.43 o 
  -7   7  17      815.33      861.21     53.96 o 
  -6   7  17      150.66      186.37     36.17 o 
  -5   7  17       11.45      -25.11     25.11 o 
  -4   7  17      287.09      278.70     37.96 o 
  -3   7  17        7.52        3.55     21.65 o 
  -2   7  17        4.61       -7.92     22.58 o 
  -1   7  17       58.48       86.62     46.24 o 
   0   7  17      115.66      122.62     77.80 o 
   1   7  17        6.34       34.28     42.44 o 
 -17   0  18       14.52       62.38     53.76 o 
 -16   0  18     6888.79     6997.35    340.00 o 
 -15   0  18       39.78      117.80     52.84 o 
 -14   0  18     1218.89     1184.57    102.38 o 
 -13   0  18      537.36      516.57     58.53 o 
 -12   0  18      758.51      782.62     49.24 o 
 -11   0  18      844.57      776.12     43.24 o 
 -10   0  18     1345.45     1344.16     48.08 o 
  -9   0  18       94.13      132.29     25.99 o 
  -8   0  18    12301.63    12482.04    278.99 o 
  -7   0  18       46.49       37.09     24.22 o 
  -6   0  18     1313.53     1390.48     55.28 o 
  -5   0  18     3376.84     3161.80     87.34 o 
  -4   0  18     9581.59     9778.17    194.86 o 
  -3   0  18      178.32      171.25     26.91 o 
  -2   0  18     1274.35     1302.10     83.40 o 
  -1   0  18      363.40      362.30     60.74 o 
   0   0  18      214.66      251.79     43.12 o 
   1   0  18       70.44       99.40     41.06 o 
   2   0  18     2602.30     2554.73    123.94 o 
   3   0  18     5867.53     5859.27    212.87 o 
   4   0  18      216.75      236.72     53.86 o 
   5   0  18      449.79      525.04     62.32 o 
   6   0  18      157.40      251.90     73.39 o 
 -17   1  18      604.54      657.87     98.26 o 
 -16   1  18       13.05      -23.17     43.85 o 
 -15   1  18     1141.89     1105.38     97.71 o 
 -14   1  18      290.27      271.27     36.73 o 
 -13   1  18      457.20      501.15     43.70 o 
 -12   1  18      179.27      184.73     26.29 o 
 -11   1  18       39.64       36.13     20.12 o 
 -10   1  18      339.46      375.47     24.03 o 
  -9   1  18     1767.92     1679.39     41.52 o 
  -8   1  18        0.24      -13.99     13.99 o 
  -7   1  18      204.39      226.37     18.23 o 
  -6   1  18        1.72        8.27     10.66 o 
  -5   1  18      338.02      338.50     23.21 o 
  -4   1  18     2640.66     2595.22     55.10 o 
  -3   1  18       10.73       35.33     15.71 o 
  -2   1  18       42.42       22.26     14.01 o 
  -1   1  18       46.53       79.26     23.67 o 
   0   1  18      421.79      566.00     69.44 o 
   1   1  18      294.78      349.45     32.39 o 
   2   1  18       50.75       58.69     24.46 o 
   3   1  18     1203.90     1245.27     65.70 o 
   4   1  18       78.51      159.70     32.88 o 
   5   1  18        7.51       51.49     40.26 o 
   6   1  18      101.50      111.80     31.95 o 
 -16   2  18      810.14      942.03     80.66 o 
 -15   2  18      432.28      395.36     45.63 o 
 -14   2  18     1569.19     1518.60     62.26 o 
 -13   2  18      457.33      462.37     40.28 o 
 -12   2  18     1133.44     1200.95     66.91 o 
 -11   2  18      946.45      888.32     48.54 o 
 -10   2  18      109.42      117.74     23.59 o 
  -9   2  18      827.41      792.00     43.91 o 
  -8   2  18     3702.19     3679.42     89.54 o 
  -7   2  18        1.55        1.39     16.18 o 
  -6   2  18        1.52       17.25     13.79 o 
  -5   2  18      162.50      163.13     19.11 o 
  -4   2  18     4065.54     4127.68     74.80 o 
  -3   2  18       83.63      100.14     23.67 o 
  -2   2  18      296.78      347.62     32.78 o 
  -1   2  18     1755.19     1632.14     49.99 o 
   0   2  18     1474.83     1342.88     53.23 o 
   1   2  18       68.99      141.67     26.50 o 
   2   2  18       18.45       31.59     24.67 o 
   3   2  18     3069.22     3110.17     97.25 o 
   4   2  18        2.17      -23.95     23.95 o 
   5   2  18      184.56      212.04     37.32 o 
   6   2  18        3.46       -5.98     22.62 o 
 -16   3  18        0.96       14.87     25.58 o 
 -15   3  18     1078.75     1275.64     69.55 o 
 -14   3  18     1377.04     1264.82     58.81 o 
 -13   3  18     2579.17     2439.74     84.02 o 
 -12   3  18        0.16        1.82     16.72 o 
 -11   3  18      485.24      511.17     41.15 o 
 -10   3  18       12.06        3.46     26.19 o 
  -9   3  18     5569.52     5373.24    126.39 o 
  -8   3  18       40.55      139.46     34.91 o 
  -7   3  18      136.21      165.24     27.12 o 
  -6   3  18       49.27       45.41     20.50 o 
  -5   3  18     2416.60     2390.93     73.96 o 
  -4   3  18     2663.02     2631.49     62.67 o 
  -3   3  18      151.19      152.12     19.57 o 
  -2   3  18      363.70      389.25     23.82 o 
  -1   3  18     1827.91     1786.31     45.76 o 
   0   3  18     2306.81     2302.55     73.49 o 
   1   3  18       16.31       82.34     34.60 o 
   2   3  18      309.35      376.44     39.80 o 
   3   3  18      777.83      718.47     47.83 o 
   4   3  18      428.31      459.02     41.95 o 
   5   3  18       96.86      118.15     32.07 o 
 -15   4  18     1291.29     1308.27     64.03 o 
 -14   4  18        5.81       12.09     23.28 o 
 -13   4  18     1839.16     1908.12     78.22 o 
 -12   4  18        0.03       -5.48     20.81 o 
 -11   4  18     4817.60     4718.57    127.64 o 
 -10   4  18      242.90      236.95     31.37 o 
  -9   4  18      229.59      240.30     30.19 o 
  -8   4  18        3.55       24.73     20.77 o 
  -7   4  18     2725.42     2708.06    134.11 o 
  -6   4  18      553.11      545.79     41.43 o 
  -5   4  18      108.38      115.75     35.59 o 
  -4   4  18      491.62      504.30     36.15 o 
  -3   4  18      819.64      748.78     39.96 o 
  -2   4  18      954.30      869.82     48.36 o 
  -1   4  18      469.47      407.28     33.14 o 
   0   4  18     1129.71     1004.80     51.79 o 
   1   4  18      775.21      745.12     46.06 o 
   2   4  18      682.96      714.26     47.89 o 
   3   4  18       53.74       44.75     29.26 o 
   4   4  18      134.48      117.89     29.13 o 
 -14   5  18      140.53      183.63     34.20 o 
 -13   5  18      998.83     1059.06     60.32 o 
 -12   5  18      198.32      341.23     40.82 o 
 -11   5  18      538.65      625.98     61.55 o 
 -10   5  18      915.52      977.99     57.95 o 
  -9   5  18      162.90      242.00     33.73 o 
  -8   5  18       52.60       55.09     24.51 o 
  -7   5  18      125.45      173.70     31.55 o 
  -6   5  18      937.86     1027.62     51.93 o 
  -5   5  18      387.84      366.57     39.55 o 
  -4   5  18        1.16       -1.58     18.32 o 
  -3   5  18      146.60      133.69     27.48 o 
  -2   5  18     1060.42      991.48     49.44 o 
  -1   5  18      837.95      871.92     75.38 o 
   0   5  18       43.68        5.50     31.87 o 
   1   5  18      460.31      421.46     64.54 o 
   2   5  18      369.56      392.26     61.83 o 
   3   5  18      134.71       81.47     51.38 o 
 -12   6  18      359.66      420.43     69.33 o 
 -11   6  18     2649.87     2672.97     98.61 o 
 -10   6  18      296.45      324.59     41.26 o 
  -9   6  18        6.35       12.45     23.46 o 
  -8   6  18       35.20       54.10     27.77 o 
  -7   6  18     3049.19     3097.54    102.18 o 
  -6   6  18      591.98      642.51     50.68 o 
  -5   6  18       27.32       65.01     27.23 o 
  -4   6  18       45.83       33.74     25.37 o 
  -3   6  18      202.06      170.23     35.45 o 
  -2   6  18     1145.15     1101.41     66.37 o 
  -1   6  18       15.42       61.96     38.37 o 
   0   6  18      237.54      217.83     51.34 o 
   1   6  18      119.78       96.51     53.63 o 
  -9   7  18      282.10      311.88     42.04 o 
  -8   7  18      755.09      781.54     55.12 o 
  -7   7  18      549.77      612.97     51.49 o 
  -6   7  18     4450.16     4318.18    136.78 o 
  -5   7  18        1.04       12.15     24.26 o 
  -4   7  18      399.97      425.89     45.65 o 
  -3   7  18      851.40      839.85     54.13 o 
  -2   7  18      801.05      853.46     79.78 o 
 -16   1  19     3282.43     3205.78    153.75 o 
 -15   1  19      827.40      584.36    208.90 o 
 -14   1  19      719.71      760.41     69.43 o 
 -13   1  19      210.70      240.02     35.04 o 
 -12   1  19     2059.33     2076.61     67.89 o 
 -11   1  19       83.59       72.69     21.75 o 
 -10   1  19     1141.85     1084.04     45.22 o 
  -9   1  19      289.23      277.68     24.05 o 
  -8   1  19     1706.24     1769.64     49.92 o 
  -7   1  19        4.51       -0.38     10.69 o 
  -6   1  19      950.12      997.03     35.79 o 
  -5   1  19      856.71      836.62     31.16 o 
  -4   1  19     7784.23     7869.85    124.54 o 
  -3   1  19        3.86       34.09     31.21 o 
  -2   1  19      211.00      258.74     21.23 o 
  -1   1  19      926.81      873.62     45.22 o 
   0   1  19     1305.93     1302.53     58.49 o 
   1   1  19      106.67      179.99     31.83 o 
   2   1  19      442.38      489.45     43.73 o 
   3   1  19     2403.39     2463.44     92.06 o 
   4   1  19       66.52       60.85     29.63 o 
   5   1  19       91.98       95.63     35.92 o 
 -15   2  19     1151.22      933.72     62.25 o 
 -14   2  19      229.64      343.65     59.37 o 
 -13   2  19     1022.19     1043.64     51.68 o 
 -12   2  19     1135.08     1110.94     51.96 o 
 -11   2  19     1375.30     1350.86     55.62 o 
 -10   2  19      376.05      261.05     29.19 o 
  -9   2  19     2258.92     2422.66     77.84 o 
  -8   2  19        1.07       29.67     20.15 o 
  -7   2  19      155.94      170.16     23.70 o 
  -6   2  19        1.41       -2.63     14.96 o 
  -5   2  19     2584.80     2560.01     57.14 o 
  -4   2  19     1456.27     1427.76     42.92 o 
  -3   2  19       42.89       33.86     16.30 o 
  -2   2  19      132.32      176.77     19.43 o 
  -1   2  19      437.94      490.05     38.73 o 
   0   2  19     2290.80     2255.72     73.52 o 
   1   2  19      332.90      324.28     36.69 o 
   2   2  19       48.51      139.15     43.59 o 
   3   2  19     1179.16     1251.90     64.70 o 
   4   2  19      121.85       65.70     29.59 o 
 -15   3  19      216.39      255.68     41.07 o 
 -14   3  19      266.97      276.01     35.42 o 
 -13   3  19      688.25      653.00     45.72 o 
 -12   3  19      274.89      345.52     38.48 o 
 -11   3  19     4142.34     4057.38    108.55 o 
 -10   3  19        0.63       -3.53     20.68 o 
  -9   3  19     2148.99     2099.75     74.35 o 
  -8   3  19     1066.51     1080.48     50.94 o 
  -7   3  19     1039.19     1087.54     52.58 o 
  -6   3  19      972.72     1052.06     50.60 o 
  -5   3  19        5.98       30.43     31.52 o 
  -4   3  19      431.34      380.24     33.29 o 
  -3   3  19      292.79      347.92     36.63 o 
  -2   3  19      173.45      221.37     21.22 o 
  -1   3  19       35.12       56.48     25.60 o 
   0   3  19     2554.53     2589.66     83.86 o 
   1   3  19      184.49      245.13     36.26 o 
   2   3  19      180.09      188.65     34.06 o 
   3   3  19      655.76      633.92     48.14 o 
   4   3  19       53.05       42.94     26.50 o 
 -14   4  19      216.28      219.83     33.60 o 
 -13   4  19     2402.49     2343.03     86.49 o 
 -12   4  19       80.30       97.18     31.07 o 
 -11   4  19      524.71      616.94     45.95 o 
 -10   4  19      259.92      255.02     34.01 o 
  -9   4  19     1442.18     1429.81     61.79 o 
  -8   4  19       83.27       67.39     24.69 o 
  -7   4  19      205.73      253.23     33.39 o 
  -6   4  19      236.03      276.29     32.53 o 
  -5   4  19      476.88      466.93     45.84 o 
  -4   4  19       79.35       89.04     24.70 o 
  -3   4  19      168.77      219.94     30.04 o 
  -2   4  19      478.08      483.66     50.60 o 
  -1   4  19     2145.22     2290.03    119.94 o 
   0   4  19      597.75      510.70     70.61 o 
   1   4  19       18.35       67.16     75.04 o 
   2   4  19      649.73      807.95     75.38 o 
   3   4  19      461.96      567.99     74.96 o 
 -12   5  19      210.23      246.11     37.00 o 
 -11   5  19     2245.96     2182.48     84.88 o 
 -10   5  19      492.02      407.73     46.54 o 
  -9   5  19       37.39        0.42     20.56 o 
  -8   5  19       36.51       79.55     30.13 o 
  -7   5  19     4891.41     4938.71    135.06 o 
  -6   5  19      660.10      679.29     47.59 o 
  -5   5  19        1.01       25.51     23.80 o 
  -4   5  19      148.86      187.81     30.24 o 
  -3   5  19      724.65      693.36     51.80 o 
  -2   5  19     2023.41     2077.52    114.16 o 
  -1   5  19       23.09       85.04     41.71 o 
   0   5  19      639.04      568.09     91.74 o 
   1   5  19      237.77      269.31    101.83 o 
 -10   6  19      386.26      481.32     55.11 o 
  -9   6  19        0.12        0.29     20.72 o 
  -8   6  19      193.31      264.62     39.72 o 
  -7   6  19      282.04      342.61     44.40 o 
  -6   6  19     2895.99     2737.60     95.53 o 
  -5   6  19        0.06       37.81     25.48 o 
  -4   6  19      470.48      499.10     44.02 o 
  -3   6  19      674.44      582.22     69.02 o 
  -2   6  19      834.36      940.83    134.31 o 
  -1   6  19       16.99       42.15     39.05 o 
 -15   0  20       44.26      101.10     69.36 o 
 -14   0  20     1288.82     1172.83    112.66 o 
 -13   0  20      746.62      711.55     90.27 o 
 -12   0  20     3169.52     3159.04    180.18 o 
 -11   0  20        0.53       26.96     24.81 o 
 -10   0  20     1915.54     1833.19     80.10 o 
  -9   0  20     1305.32     1349.93     59.13 o 
  -8   0  20      812.15      798.23     47.15 o 
  -7   0  20       45.12       87.63     24.07 o 
  -6   0  20     1303.53     1415.66     56.99 o 
  -5   0  20      896.74      922.25     51.92 o 
  -4   0  20     6155.25     6099.09    146.43 o 
  -3   0  20        4.38      -12.91     23.95 o 
  -2   0  20      937.95      943.96     68.71 o 
  -1   0  20     1272.44     1237.80     79.02 o 
   0   0  20      621.70      682.49     65.59 o 
   1   0  20      238.87      302.52     56.88 o 
   2   0  20      716.90      582.23     65.05 o 
   3   0  20     1070.87      947.16     80.76 o 
 -15   1  20       37.88       67.52     42.16 o 
 -14   1  20      218.77      197.15    158.62 o 
 -13   1  20      654.59      557.86     49.42 o 
 -12   1  20      558.73      628.62     53.24 o 
 -11   1  20      317.47      332.06     39.43 o 
 -10   1  20      196.47      197.40     24.57 o 
  -9   1  20      421.54      483.14     40.16 o 
  -8   1  20       91.48      113.95     27.43 o 
  -7   1  20       98.21      179.15     25.02 o 
  -6   1  20        1.55       18.80     14.88 o 
  -5   1  20      534.47      534.49     30.52 o 
  -4   1  20      321.29      362.47     27.31 o 
  -3   1  20        1.21       -2.51     12.42 o 
  -2   1  20       12.66        2.75     17.28 o 
  -1   1  20       95.61      183.48     29.93 o 
   0   1  20     1244.12     1214.64     58.47 o 
   1   1  20      191.66      221.38     32.45 o 
   2   1  20      133.99      204.81     32.90 o 
   3   1  20      287.31      283.52     37.66 o 
 -15   2  20       77.98      122.03     41.39 o 
 -14   2  20      327.80      308.37     42.78 o 
 -13   2  20      139.19      203.18     38.14 o 
 -12   2  20      890.13      915.32     58.68 o 
 -11   2  20      799.43      819.59     60.20 o 
 -10   2  20      953.48     1060.18     53.11 o 
  -9   2  20     1980.78     1938.54     71.91 o 
  -8   2  20     1427.50     1458.34     71.83 o 
  -7   2  20      115.95      173.40     28.47 o 
  -6   2  20       10.64       39.06     20.28 o 
  -5   2  20      873.13      879.44     41.71 o 
  -4   2  20     1166.49     1193.43     39.80 o 
  -3   2  20       13.54       20.77     15.13 o 
  -2   2  20       93.95       80.07     27.22 o 
  -1   2  20      314.75      278.12     33.90 o 
   0   2  20     1608.14     1792.75     94.67 o 
   1   2  20      220.99      296.94     39.47 o 
   2   2  20        3.22       34.84     25.52 o 
   3   2  20      910.71      863.31    107.71 o 
 -14   3  20     1005.07      969.38     71.35 o 
 -13   3  20     2219.78     2169.40     84.70 o 
 -12   3  20      180.24      198.80     32.64 o 
 -11   3  20      773.66      760.75     49.70 o 
 -10   3  20       62.10       76.23     27.28 o 
  -9   3  20     3425.49     3385.49    100.62 o 
  -8   3  20      370.00      412.98     46.93 o 
  -7   3  20       10.67        6.54     18.60 o 
  -6   3  20       29.71        7.68     23.69 o 
  -5   3  20     1116.17     1169.01     55.31 o 
  -4   3  20      527.78      568.63     37.34 o 
  -3   3  20      590.26      480.50     62.66 o 
  -2   3  20      373.36      400.74     55.26 o 
  -1   3  20      612.90      558.15     51.22 o 
   0   3  20     1738.58     1883.22     99.67 o 
   1   3  20       18.57       44.30     32.35 o 
   2   3  20     1015.41      985.04     68.77 o 
 -13   4  20      712.81      709.23     72.66 o 
 -12   4  20       15.72       37.81     28.09 o 
 -11   4  20     1349.08     1452.41     66.95 o 
 -10   4  20       90.26      163.88     52.70 o 
  -9   4  20      642.90      677.73     50.02 o 
  -8   4  20        4.08       30.71     30.06 o 
  -7   4  20     3793.85     3640.79    112.13 o 
  -6   4  20      380.03      362.84     48.39 o 
  -5   4  20       30.97       11.51     21.30 o 
  -4   4  20       48.74       52.02     23.25 o 
  -3   4  20      700.28      728.95     70.79 o 
  -2   4  20     1347.80     1369.03     94.67 o 
  -1   4  20        0.30       45.02     43.66 o 
   0   4  20     1145.65     1291.85    175.32 o 
   1   4  20      382.57      493.70    116.60 o 
 -11   5  20       45.52       74.29     34.69 o 
 -10   5  20      227.65      262.05     37.95 o 
  -9   5  20      581.43      681.25     51.50 o 
  -8   5  20        0.57       23.37     28.11 o 
  -7   5  20      545.22      593.95     51.59 o 
  -6   5  20      738.69      764.94     54.50 o 
  -5   5  20       81.37       71.56     28.65 o 
  -4   5  20       20.29       27.12     28.75 o 
  -3   5  20       38.82       -0.92     35.14 o 
  -2   5  20     1020.32     1228.06    248.53 o 
  -1   5  20       98.59       76.30     49.91 o 
  -6   6  20      630.20      642.68     58.37 o 
 -14   1  21      310.55      320.89     53.73 o 
 -13   1  21      143.11      121.66     61.47 o 
 -12   1  21     2048.68     2081.44    149.72 o 
 -11   1  21        5.01       -0.26     23.94 o 
 -10   1  21     1248.62     1184.82     55.02 o 
  -9   1  21      655.17      689.63     46.92 o 
  -8   1  21      508.06      466.40     37.45 o 
  -7   1  21       85.15      114.96     26.06 o 
  -6   1  21      991.43      989.93     45.01 o 
  -5   1  21     2721.64     2694.95     65.21 o 
  -4   1  21     1451.94     1458.48     45.11 o 
  -3   1  21      146.80      215.33     32.07 o 
  -2   1  21      119.85      147.01     28.66 o 
  -1   1  21      573.28      447.42     41.22 o 
   0   1  21     1441.88     1417.63     65.99 o 
   1   1  21        1.84       53.73     41.17 o 
 -13   2  21     1493.71     1490.63    101.79 o 
 -12   2  21      697.83      746.30     53.78 o 
 -11   2  21      502.24      492.48     44.24 o 
 -10   2  21      133.47      205.93     40.91 o 
  -9   2  21     2055.62     2029.76     73.51 o 
  -8   2  21      175.39      180.42     30.49 o 
  -7   2  21       14.42       27.83     23.47 o 
  -6   2  21        0.02        3.74     17.69 o 
  -5   2  21     2334.85     2201.49     71.52 o 
  -4   2  21      399.01      333.16     40.59 o 
  -3   2  21      410.24      423.61     43.17 o 
  -2   2  21      278.60      342.13     43.10 o 
  -1   2  21        6.00       -7.07     20.99 o 
   0   2  21     1442.28     1545.84     74.76 o 
   1   2  21      137.40      103.24     32.90 o 
 -12   3  21      113.10       99.74     29.70 o 
 -11   3  21     1267.19     1081.37     60.29 o 
 -10   3  21       68.11      149.26     32.13 o 
  -9   3  21      989.19      950.02     56.62 o 
  -8   3  21      651.40      678.23     48.77 o 
  -7   3  21     1948.77     1872.56    119.36 o 
  -6   3  21      184.09      214.32     31.54 o 
  -5   3  21      384.74      421.98     36.98 o 
  -4   3  21      189.11      214.59     50.27 o 
  -3   3  21      195.46      234.79     52.97 o 
  -2   3  21      451.11      471.71     66.66 o 
  -1   3  21       34.81       63.83     46.33 o 
   0   3  21     1087.79     1022.76    117.06 o 
 -11   4  21       25.36       20.58     26.56 o 
 -10   4  21        0.81        0.62     21.67 o 
  -9   4  21     2194.70     2186.71     85.88 o 
  -8   4  21       57.02      106.34     38.01 o 
  -7   4  21      423.39      402.20     44.81 o 
  -6   4  21      260.43      275.70     38.05 o 
  -5   4  21      376.77      441.72     58.69 o 
  -4   4  21       99.17       91.80     41.68 o 
  -3   4  21      105.65      178.17     62.29 o 
  -2   4  21      164.28      140.03     49.56 o 
  -1   4  21      334.06      384.34    100.46 o 
  -8   5  21        0.01       11.04     28.10 o 
  -7   5  21     2040.84     1962.32     83.16 o 
  -6   5  21      372.03      418.97     54.26 o 
  -5   5  21      129.23      188.38    102.93 o 
 -12   0  22     4724.84     4893.88    284.77 o 
 -11   0  22        1.42       14.31     51.38 o 
 -10   0  22     1297.42     1388.97    131.74 o 
  -9   0  22      865.76      814.85     88.07 o 
  -8   0  22        8.05       -5.82     25.75 o 
  -7   0  22      141.57      226.16     51.47 o 
  -6   0  22     1683.23     1262.59    236.51 o 
  -5   0  22     1208.64     1274.57    111.28 o 
  -4   0  22      597.79      648.69     73.85 o 
  -3   0  22       11.65       70.55     38.10 o 
  -2   0  22      509.06      556.04    122.29 o 
  -1   0  22     2123.48     1834.28    109.46 o 
   0   0  22      665.60      636.05     75.75 o 
 -12   1  22      362.60      424.80     58.00 o 
 -11   1  22      219.46      193.10     44.96 o 
 -10   1  22       37.31       37.93     25.95 o 
  -9   1  22      156.50      123.53     34.31 o 
  -8   1  22      503.60      484.47     56.44 o 
  -7   1  22        8.51       28.56     23.23 o 
  -6   1  22        0.03        1.43     19.58 o 
  -5   1  22      659.45      635.56     50.16 o 
  -4   1  22        0.31       30.57     25.45 o 
  -3   1  22       49.71       83.84     31.31 o 
  -2   1  22      145.90      191.82     32.17 o 
  -1   1  22       65.15      127.52     49.26 o 
 -12   2  22     1206.32     1171.17     91.72 o 
 -11   2  22      128.25      197.73     38.13 o 
 -10   2  22      699.75      646.78     47.06 o 
  -9   2  22     1047.68     1066.95     54.65 o 
  -8   2  22      534.07      586.36     43.25 o 
  -7   2  22      379.00      357.30     35.55 o 
  -6   2  22      112.25      162.19     34.48 o 
  -5   2  22     1790.11     1908.17    122.15 o 
  -4   2  22      331.48      410.89     69.70 o 
  -3   2  22       64.12      125.17     42.92 o 
  -2   2  22        0.06        0.03     31.64 o 
  -1   2  22      426.41      410.71     58.64 o 
 -10   3  22       64.13      146.07     30.88 o 
  -9   3  22     1801.31     1765.64     76.85 o 
  -8   3  22      643.06      664.47     50.20 o 
  -7   3  22       38.40       26.47     26.85 o 
  -6   3  22      106.28       68.77     26.02 o 
  -5   3  22      879.92     1002.18     85.34 o 
  -4   3  22      191.05      247.63     55.96 o 
  -3   3  22      149.96      257.37     58.49 o 
 -10   1  23      486.71      514.15     63.26 o 
  -9   1  23      663.51      586.36     75.87 o 
  -8   1  23      729.22      691.93     50.23 o 
  -7   1  23       20.88       13.41     26.51 o 
  -6   1  23      962.76      916.08     81.85 o 
  -5   1  23     1484.24     1329.26     96.45 o 
  -4   1  23       82.76      252.79    159.81 o 
  -8   2  23      917.51      909.06     58.73 o 
  -7   2  23       17.27       -4.74     25.89 o 
  -6   2  23        1.44      -10.76     43.49 o 
  -5   2  23     1259.08     1172.72     88.09 o 
                                                 
